# Supplementary material for: EGFR signaling coordinates patterning with cell survival during Drosophila epidermal development
Source: PLoS Biol. 2018 Oct 31;16(10):e3000027. doi: 10.1371/journal.pbio.3000027 (PMC6231689; doi:10.1371/journal.pbio.3000027)
Supplement: S1 Table — List of pathways targeted and transgenes used to assess the rescue of apoptosis in ftz mutants. In each instance, the transgene of interest was expressed globally using the actin5C-Gal4 driver and a positive score was attributed if a reduction in the levels of cleaved Dcp1 occurred. Dcp1, Death caspase-1; ftz, fushi-tarazu. (XLSX) [file pbio.3000027.s008.xlsx]

## Sheet: Sheet1
Pathway	Transgene	Apoptotic reduction
JNK	UAS-puckered	−
hedgehog	UAS-hh	−
wingless	UAS-wg	−
dpp	UAS-tkvact	−
hippo	UAS-yki.GFP	−
p53	UAS-p53DN	−
JAK/STAT	UAS-upd	−
EGFR	UAS-EGFR	+
