# Supplementary material for: EGFR signaling coordinates patterning with cell survival during Drosophila epidermal development
Source: PLoS Biol. 2018 Oct 31;16(10):e3000027. doi: 10.1371/journal.pbio.3000027 (PMC6231689; doi:10.1371/journal.pbio.3000027)
Supplement: S1 Data — (XLSX) [file pbio.3000027.s010.xlsx]

## Sheet: Fig 1I
hidΔ.attP ftzΔ.attP			ftzΔ.attP
Sample No.	cDcp1 coverage		Sample No.	cDcp1 coverage
1	2.319		1	31.753
2	3.423		2	38.762
3	2.041		3	36.705
4	2.688		4	23.74
5	4.065		5	31.892
6	5.37		6	45.946
7	1.46		7	25.919
8	3.343		8	28.65
9	1.927		9	43.163
10	4.45		10	37.716
11	2.822		11	32.132
			12	25.923
			13	31.494
			14	34.602
			15	25.102
Mean	3.08255		Mean	32.8999
S.D.	1.18788		S.D.	6.63081

## Sheet: Fig 1J
hidΔ.GFP ftzΔ.attP			hidΔ.GFP
Sample No.	Mean GFP intensity (au)		Sample No.	Mean GFP intensity (au)
1	39.785		1	71.329
2	36.488		2	18.514
3	28.611		3	69.348
4	44.348		4	50.47
5	27.436		5	70.244
6	28.247		6	40.881
7	37.858		7	41.731
8	17.922		8	55.501
9	7.398		9	50.784
10	45.168		10	53.287
11	27.972		11	70.398
12	37.271		12	56.341
			13	53.383
Mean	31.542		Mean	54.0162
S.D.	11.0053		S.D.	14.9497

## Sheet: Fig 2D
w1118			ftzΔ.attP			ftzΔ.attP act5C-G4 UAS-EGFRact
Sample No.	cDcp1 coverage		Sample No.	cDcp1 coverage		Sample No.	cDcp1 coverage
1	4.105		1	40.053		1	12.544
2	3.194		2	34.395		2	19.6
3	2.627		3	26.144		3	4.95
4	2.555		4	23.611		4	8.9
5	3.893		5	34.862		5	24.02
6	2.952		6	34.702		6	2.126
7	3.907		7	33.326		7	5.608
8	0.673		8	31.799		8	8.048
9	1.285		9	33.098		9	9.595
10	4.616		10	29.766		10	15.83
			11	31.214		11	3.713
			12	36.019		12	3.764
			13	31.466		13	6.821
			14	41.013		14	7.844
			15	35.358
Mean	2.9807		Mean	33.1217		Mean	9.52593
S.D.	1.2553		S.D.	4.54684		S.D.	6.39218

## Sheet: Fig 2G
hidΔ.GFP
Sample 1			Sample 2			Sample 3			Sample 4			Sample 5			Sample 6			Sample 7			Sample 8			Sample 9			Sample 10
mean en intensity (au)	mean dpERK intensity (au)	mean GFP intensity (au)	mean en intensity (au)	mean dpERK intensity (au)	mean GFP intensity (au)	mean en intensity (au)	mean dpERK intensity (au)	mean GFP intensity (au)	mean en intensity (au)	mean dpERK intensity (au)	mean GFP intensity (au)	mean en intensity (au)	mean dpERK intensity (au)	mean GFP intensity (au)	mean en intensity (au)	mean dpERK intensity (au)	mean GFP intensity (au)	mean en intensity (au)	mean dpERK intensity (au)	mean GFP intensity (au)	mean en intensity (au)	mean dpERK intensity (au)	mean GFP intensity (au)	mean en intensity (au)	mean dpERK intensity (au)	mean GFP intensity (au)	mean en intensity (au)	mean dpERK intensity (au)	mean GFP intensity (au)
14.361	11.0145	15.217	21.6842	24.0641	34.9982	23.4641	32.7761	39.0361	18.7416	36.576	23.7009	7.87986	20.8234	41.479	9.47851	29.6434	41.7957	7.49029	39.2412	32.7744	4.90043	12.1681	11.4636	4.97076	9.42104	10.1582	20.7176	33.8583	29.145
14.6449	10.4838	12.7263	21.4408	23.5961	34.76	23.7246	35.1824	37.8566	18.7503	38.0568	24.5348	7.90343	19.9185	41.5987	9.50817	33.2769	41.3602	7.50687	39.7404	33.8824	4.88931	11.6288	11.4091	5.02976	9.71693	10.0807	20.7178	34.4967	28.5757
15.0797	12.1497	14.674	21.248	23.1644	34.6195	23.9886	36.7519	38.0799	18.8067	39.1737	25.424	7.9317	18.9414	41.5502	9.5096	36.7123	40.5995	7.5121	40.899	35.3089	4.87201	10.976	11.5619	5.06892	10.0875	9.89012	20.7572	34.9671	27.9715
16.9202	13.0856	15.4726	21.0944	22.9093	34.6374	23.8715	37.1895	38.6454	18.8034	39.218	26.1913	7.97657	18.0582	41.2809	9.48741	39.2784	39.6492	7.51309	42.9001	36.7939	4.85188	10.2596	11.8508	5.08177	10.5478	9.66177	20.8579	35.2098	27.4736
17.0974	17.5074	14.9532	20.9883	22.9688	34.7468	23.6218	37.2634	38.7085	18.712	37.8485	26.7493	8.04143	17.4715	40.8164	9.47153	40.4565	38.548	7.53223	45.7843	38.1143	4.83489	9.56902	12.1241	5.06687	11.0256	9.46023	20.9879	35.2507	27.1625
17.9375	18.4884	15.0818	20.9505	23.371	34.8173	23.6475	37.1629	38.1476	18.5921	35.293	27.1739	8.12406	17.3976	40.2123	9.4895	40.1193	37.2181	7.58861	49.3916	39.1584	4.82792	9.00403	12.2403	5.03359	11.4238	9.30593	21.0712	35.2038	27.0384
19.2706	20.0583	18.0269	21.0042	23.9726	34.8145	23.434	36.9861	37.0774	18.5404	32.225	27.6566	8.22065	18.0077	39.5136	9.54081	38.6741	35.6292	7.68446	53.3436	39.8859	4.83053	8.60308	12.1641	5.00591	11.711	9.17297	21.0537	35.1965	27.0397
19.7339	20.9555	20.3903	21.1673	24.5408	34.8287	23.2681	37.699	36.0643	18.6033	29.4245	28.3417	8.32703	19.3622	38.7479	9.60279	36.9741	33.9629	7.8077	57.1528	40.2587	4.83362	8.32138	11.9915	5.01447	11.9644	9.01716	20.9558	35.2913	27.067
19.5965	21.3383	23.9213	21.4383	24.9101	34.9158	23.4785	40.2994	35.6305	18.7338	27.4461	29.1775	8.43842	21.3774	37.9399	9.65242	35.9491	32.5815	7.9433	60.4577	40.2262	4.82893	8.08859	11.8702	5.07465	12.3218	8.81566	20.8506	35.4805	27.0232
22.0125	18.8873	23.3741	21.7815	25.0702	34.9863	23.8607	44.0999	36.0473	18.8423	26.4958	29.9182	8.54918	23.8387	37.1292	9.6758	36.1494	31.8266	8.07991	63.1998	39.7646	4.81731	7.87785	11.8892	5.16745	12.8845	8.5969	20.7994	35.7285	26.8497
22.5531	17.2849	25.1862	22.142	25.1531	34.9351	24.6117	47.2315	36.8837	18.8927	26.545	30.283	8.65271	26.452	36.3841	9.6698	37.49	31.8311	8.21162	65.5798	38.9226	4.80563	7.72424	12.036	5.24852	13.6496	8.43468	20.8143	35.9951	26.5544
22.6368	16.8049	25.5823	22.4977	25.3779	34.821	25.5243	48.5121	37.3251	18.948	27.5244	30.1403	8.74099	28.9052	35.8035	9.65239	39.312	32.4905	8.34362	67.8351	37.8544	4.79807	7.69507	12.2257	5.28549	14.5188	8.39676	20.8704	36.241	26.2394
22.6025	16.8146	26.1492	22.8968	25.9774	34.8207	26.659	48.0319	36.8245	19.1393	29.4046	29.5762	8.80549	30.9252	35.4901	9.67268	40.7122	33.566	8.50297	69.9905	36.8147	4.79341	7.84449	12.3536	5.28644	15.3649	8.49102	20.9323	36.4705	26.0787
23.4254	16.5367	26.8423	23.428	27.0845	35.028	27.9326	46.9991	36.6008	19.6076	32.1214	28.8116	8.84146	32.3243	35.4938	9.79992	41.02	34.7976	8.74592	71.7427	36.0819	4.79037	8.18463	12.3453	5.28999	16.0863	8.66503	20.9767	36.7885	26.1975
22.5287	16.7189	26.2132	24.1497	28.6221	35.3688	28.9094	46.4389	37.3403	20.4763	35.4758	28.0599	8.85461	33.0304	35.7642	10.0938	40.1846	35.9652	9.14792	72.6063	35.8309	4.79261	8.68822	12.1828	5.33632	16.6058	8.85491	21.0111	37.347	26.556
19.7843	18.029	25.4596	25.039	30.3148	35.6867	30.028	46.0637	38.591	21.8435	39.1298	27.4491	8.86445	33.0839	36.1507	10.5761	38.8003	36.9298	9.76969	72.2634	36.053	4.80781	9.30323	11.8946	5.45675	16.8647	9.03121	21.0793	38.1762	26.9826
19.7036	18.0356	25.8464	25.9755	31.8451	35.853	31.2399	45.5467	39.6074	23.7551	42.6878	27.0241	8.89841	32.5915	36.4569	11.2145	37.7309	37.6641	10.6154	70.8383	36.5989	4.8419	9.95086	11.5221	5.68387	16.8694	9.20557	21.2341	39.1026	27.3029
21.4753	17.7482	25.451	26.7623	33.0134	35.8074	31.5924	44.8188	40.2287	26.1451	45.7905	26.7624	8.97946	31.6563	36.5203	11.9174	37.5977	38.201	11.6125	68.8477	37.3123	4.89466	10.5188	11.102	6.04981	16.7189	9.39914	21.4902	39.8793	27.4089
18.9645	15.8083	23.9358	27.1941	33.7792	35.5397	31.3896	43.4518	40.2123	28.7897	48.1819	26.579	9.11707	30.3302	36.2785	12.5416	38.4547	38.4824	12.6324	66.869	38.1296	4.96242	10.8877	10.6831	6.55366	16.5222	9.60247	21.8014	40.3651	27.2432
18.9383	14.6716	25.1867	27.1533	34.2115	35.042	31.3344	42.2	39.3084	31.3316	49.7376	26.3438	9.30632	28.6267	35.7869	12.9179	39.8289	38.2581	13.5459	65.2088	39.0594	5.04683	10.9921	10.3531	7.12295	16.2765	9.76987	22.0936	40.5547	26.8074
19.2086	13.1017	22.6509	26.663	34.4301	34.289	31.0863	41.4393	37.884	33.3931	50.4701	25.9298	9.5315	26.5971	35.1799	12.899	41.0858	37.2067	14.2777	63.8438	40.0903	5.16007	10.8696	10.2236	7.61441	15.8646	9.8593	22.322	40.5088	26.2096
18.4236	12.781	24.8271	25.8559	34.5642	33.2945	30.6855	40.4307	37.2496	34.758	50.5478	25.2843	9.77008	24.4125	34.6066	12.4268	41.9024	35.2055	14.8128	62.6341	41.1635	5.31642	10.6549	10.3683	7.87078	15.1755	9.86966	22.4943	40.321	25.6558
19.5191	13.0101	24.5154	24.8929	34.7185	32.1819	30.761	39.691	37.6858	35.5097	50.2732	24.4784	9.99767	22.3621	34.182	11.5836	42.5489	32.5	15.1631	61.5269	42.2534	5.51548	10.5152	10.7803	7.79896	14.2011	9.82374	22.6448	40.112	25.3371
19.4356	13.0436	27.3574	23.9116	34.9304	31.1533	31.5119	39.5512	38.5398	35.9536	49.9176	23.6768	10.1936	20.7385	33.9676	10.5776	43.7646	29.6544	15.343	60.528	43.4208	5.73589	10.5713	11.3918	7.41423	13.0231	9.72248	22.8005	39.9951	25.3027
18.4927	11.3089	29.0224	23.0269	35.123	30.386	32.0829	38.5328	38.8354	36.3377	49.5165	23.0344	10.3448	19.6967	33.9699	9.65251	46.244	27.3613	15.3699	59.5533	44.7189	5.9474	10.8622	12.1154	6.82458	11.7465	9.5399	22.9736	40.0528	25.4474
18.8901	11.4467	23.6843	22.33	35.1097	29.9854	31.9034	35.9798	38.3941	36.6532	48.8968	22.602	10.4456	19.2034	34.1525	8.98313	50.0386	26.1917	15.2601	58.4003	46.0504	6.12656	11.3737	12.8519	6.17576	10.4628	9.26926	23.1734	40.3616	25.6303
19.6862	12.0982	23.8246	21.8511	34.6937	30.0042	31.3533	33.168	37.4226	36.7228	47.9601	22.3283	10.4951	19.0991	34.4597	8.62193	54.3238	26.3486	15.0156	56.8727	47.1585	6.26306	12.0828	13.4828	5.59669	9.25422	8.96536	23.4022	40.9956	25.7906
17.7498	12.6	23.0945	21.5376	33.7953	30.4264	31.1711	30.8906	36.3493	36.4393	46.8847	22.1409	10.4935	19.1897	34.8363	8.51366	57.7826	27.5636	14.6328	54.9098	47.7499	6.35893	12.9693	13.9132	5.16649	8.20504	8.73591	23.6364	41.9433	25.9407
18.1768	13.1274	21.7195	21.3007	32.4967	31.0976	31.63	28.8611	35.8673	35.8703	45.9802	22.0201	10.437	19.2936	35.235	8.54798	59.3364	29.2411	14.1163	52.6313	47.5997	6.42379	14.0059	14.1431	4.90472	7.39117	8.6825	23.827	43.0206	26.0798
18.4911	15.4917	21.2784	21.0967	30.9724	31.7333	32.1761	27.3174	36.0722	35.1507	45.368	22.0042	10.3172	19.2587	35.6182	8.61671	58.642	30.7554	13.4677	50.316	46.5947	6.46542	15.1626	14.2697	4.78214	6.85114	8.83547	23.94	43.9229	26.1696
16.898	15.5359	22.1976	20.9572	29.3614	32.0868	32.6573	27.0621	36.0969	34.3308	44.8588	22.1418	10.1275	19.003	35.9536	8.65764	56.0504	31.7014	12.6751	48.3237	44.7901	6.4798	16.4256	14.3912	4.74608	6.56522	9.13786	23.999	44.4217	26.202
17.0487	19.4887	18.7484	20.9422	27.6852	32.1366	32.5434	27.6154	35.6051	33.3421	44.1407	22.4325	9.87295	18.5673	36.1944	8.6697	52.2408	31.992	11.7408	46.9568	42.4695	6.45014	17.803	14.5157	4.74584	6.46985	9.48542	24.0769	44.5354	26.2471
16.5068	23.3138	18.1751	21.07	25.9014	32.0676	31.4662	27.7028	34.8042	32.0835	43.0437	22.7915	9.5718	18.102	36.2694	8.68864	47.9198	31.7794	10.7154	46.3272	40.0867	6.35936	19.3043	14.5733	4.74604	6.50035	9.77895	24.2437	44.5127	26.3942
15.9066	25.8099	17.558	21.2933	24.0371	32.0506	30.4802	27.5451	33.4935	30.5248	41.6216	23.0706	9.24655	17.7676	36.1171	8.74253	43.7343	31.2591	9.688	46.3283	38.0665	6.20651	20.9022	14.5103	4.73029	6.62439	9.9572	24.5275	44.6554	26.6534
16.447	26.0214	15.8806	21.532	22.2393	32.0739	30.2819	28.3048	32.0274	28.76	40.0449	23.1404	8.91659	17.6299	35.7367	8.82765	40.2764	30.541	8.75168	46.7291	36.6316	6.01156	22.5041	14.3592	4.70286	6.83348	10.0096	24.9215	45.1497	26.9512
17.6056	25.6314	14.1341	21.7192	20.6918	32.0054	30.2446	29.2927	31.4853	26.9877	38.4769	22.9648	8.59835	17.6384	35.2064	8.91688	38.0324	29.703	7.98252	47.2924	35.8195	5.80744	23.951	14.2156	4.68445	7.10107	9.96869	25.408	46.011	27.2316
18.7525	26.2858	17.0696	21.8284	19.5169	31.7873	29.9347	29.3064	31.9291	25.4299	37.0376	22.5917	8.30734	17.6899	34.6724	8.97681	37.2526	28.8963	7.43257	47.8099	35.6182	5.63057	25.049	14.1626	4.69567	7.36064	9.88173	25.9598	47.0999	27.5298
20.1668	22.6105	19.438	21.8766	18.7544	31.5438	29.9763	28.3813	31.9072	24.2315	35.8092	22.0962	8.05629	17.7089	34.318	8.97959	37.8222	28.3116	7.11768	48.0354	36.0186	5.51122	25.6218	14.2218	4.73864	7.5478	9.77954	26.5295	48.1526	27.9243
20.6688	22.5393	18.3558	21.9059	18.3862	31.4855	30.6702	27.4086	31.1789	23.4034	34.8237	21.5657	7.85297	17.6825	34.2924	8.91762	39.2607	28.0534	7.00795	47.6225	36.9415	5.45922	25.5674	14.3541	4.79412	7.67143	9.6709	27.0535	48.863	28.432
20.7045	23.743	19.8981	21.9543	18.3585	31.6941	31.2008	26.1719	30.7252	22.8433	34.0568	21.1086	7.70196	17.643	34.6172	8.81683	40.9282	28.1075	7.03941	46.2129	38.1805	5.45547	24.8992	14.4828	4.83571	7.83013	9.5575	27.474	49.0246	28.9823
20.9342	23.8603	25.7344	22.0427	18.601	32.0157	31.1902	24.8119	30.6175	22.4118	33.4536	20.8159	7.60596	17.6332	35.1605	8.72737	42.3223	28.4336	7.14134	43.6842	39.4457	5.46479	23.7517	14.519	4.84702	8.14687	9.44126	27.765	48.6304	29.4979
22.3411	23.2155	25.7712	22.1871	19.061	32.2123	30.9486	24.1578	30.4943	22.0043	32.972	20.7025	7.56245	17.699	35.7201	8.69174	43.2419	29.0343	7.25764	40.3391	40.4632	5.46334	22.3404	14.3939	4.83112	8.68218	9.31941	27.9521	47.8433	29.9743
21.856	21.4784	24.2149	22.4233	19.7521	32.2423	30.4794	23.2228	30.7673	21.5737	32.633	20.7231	7.56199	17.9093	36.1478	8.72164	43.7546	29.9128	7.35497	36.8225	41.0749	5.45331	20.8993	14.0955	4.81048	9.39759	9.18815	28.0993	46.872	30.4547
21.6065	27.0418	20.7201	22.8235	20.7889	32.3637	29.8984	21.3593	31.2507	21.1157	32.5439	20.8426	7.59348	18.3651	36.409	8.80572	44.0827	31.0007	7.42269	33.8121	41.3008	5.45022	19.6231	13.6862	4.81534	10.1839	9.05396	28.257	45.8485	30.9308
22.2677	33.0288	20.3721	23.4777	22.3651	32.9216	29.5693	19.9354	30.7804	20.6547	32.8192	21.0529	7.65001	19.1746	36.5668	8.93253	44.4834	32.1591	7.46721	31.7272	41.2964	5.45937	18.6321	13.2765	4.86314	10.915	8.93408	28.409	44.7789	31.2937
23.283	35.7594	22.9858	24.4138	24.6559	34.0251	29.0728	19.3799	29.0765	20.2395	33.4166	21.3233	7.72636	20.4096	36.7383	9.09945	45.1193	33.2377	7.50277	30.6498	41.2039	5.46823	17.9537	12.9687	4.94699	11.4884	8.85076	28.4672	43.582	31.3977
21.6662	34.7515	20.7339	25.5051	27.6926	35.4305	28.4482	19.4454	28.0167	19.925	34.0746	21.589	7.81214	22.0662	37.0375	9.30215	45.9813	34.0976	7.54353	30.48	41.0529	5.46044	17.5217	12.8218	5.04912	11.8454	8.83253	28.3204	42.1647	31.156
20.9118	34.8542	21.9823	26.4748	31.2972	36.7066	28.2856	20.3505	28.1774	19.7383	34.4832	21.8146	7.89195	24.0478	37.496	9.52337	46.9529	34.5763	7.59854	31.1882	40.8322	5.43392	17.2124	12.8529	5.16718	11.9818	8.90956	27.8977	40.4709	30.5674
20.094	31.1572	23.2889	27.0371	35.1125	37.4899	28.1474	21.5308	28.5504	19.6621	34.5289	22.0396	7.95307	26.1782	38.0162	9.73563	47.9384	34.4802	7.6686	32.9338	40.6102	5.40358	16.9054	13.0362	5.32463	11.9378	9.09493	27.1972	38.4944	29.6751
19.7526	26.0894	24.1246	27.0652	38.6925	37.6081	27.1885	22.4451	28.4721	19.6655	34.3426	22.3417	7.99146	28.2278	38.423	9.91169	48.8885	33.6688	7.74427	35.9034	40.4965	5.38657	16.5056	13.299	5.55682	11.7614	9.37345	26.2701	36.2934	28.5321
18.4966	27.4242	23.5503	26.6336	41.6177	37.0444	25.8025	22.9157	27.6741	19.7394	34.1278	22.7851	8.01209	29.9335	38.5842	10.0257	49.7582	32.1792	7.80705	40.0201	40.4831	5.38594	15.9278	13.5532	5.88886	11.4675	9.70773	25.2	34.0132	27.2094
18.1801	33.7761	22.1884	25.9139	43.6157	35.8773	24.9069	22.7003	27.3462	19.8778	34.0004	23.4225	8.02625	31.0315	38.4943	10.0447	50.5496	30.2767	7.83884	44.8453	40.4206	5.38885	15.1363	13.7512	6.3212	11.0337	10.046	24.1076	31.8654	25.8295
19.2352	33.9419	21.8103	25.0502	44.6229	34.3004	24.5262	21.9063	27.565	20.0319	33.9931	24.3068	8.04658	31.3491	38.254	9.93445	51.3849	28.3625	7.83914	49.7751	40.203	5.37699	14.2508	13.9027	6.8286	10.4434	10.3293	23.1465	30.0408	24.5823
19.2959	32.7703	20.1518	24.1307	44.7509	32.6398	24.2417	21.4152	27.0261	20.1248	34.1564	25.4293	8.08092	30.9177	37.9928	9.68952	52.4036	26.8018	7.83741	54.2805	39.9104	5.3351	13.5645	14.0388	7.36955	9.73463	10.5095	22.4501	28.6169	23.6825
18.9427	29.6088	23.219	23.2378	44.199	31.2598	24.14	21.5757	25.9664	20.1318	34.6067	26.6272	8.12941	29.9969	37.8226	9.35438	53.5244	25.8192	7.88693	57.9633	39.7091	5.25471	13.3677	14.1746	7.89418	9.00212	10.5685	22.0633	27.5435	23.2829
18.2894	25.4952	22.1273	22.4782	43.1593	30.4357	24.2693	21.9674	24.9019	20.1339	35.4728	27.6026	8.18793	28.9627	37.8414	9.0068	54.3827	25.5191	8.0411	60.5228	39.6472	5.14045	13.7216	14.3016	8.34488	8.35252	10.5184	21.922	26.7111	23.4133
18.8557	23.5194	20.6989	21.9527	41.7479	30.3149	24.3811	22.4966	24.5793	20.2846	36.8109	28.0802	8.25435	28.1364	38.1211	8.7197	54.5834	25.9287	8.33076	61.8108	39.6094	5.01462	14.4067	14.3923	8.66478	7.85207	10.3889	21.898	26.0302	23.9928
19.7547	20.6533	21.3829	21.7082	39.9947	30.9179	24.6009	22.8328	26.1092	20.725	38.5765	27.9765	8.33252	27.6613	38.6477	8.53349	54.0155	26.9662	8.76124	61.9267	39.4723	4.90743	15.0912	14.407	8.82718	7.50648	10.2178	21.8743	25.4706	24.8879
20.216	23.4617	21.7658	21.7197	37.8802	32.0992	24.7819	22.9419	28.2396	21.5316	40.6615	27.4522	8.43188	27.4741	39.2799	8.44706	52.8886	28.3842	9.32638	61.2028	39.272	4.83939	15.5567	14.3175	8.86317	7.27919	10.0517	21.7959	25.0524	25.965
19.9832	27.679	23.5221	21.9101	35.3711	33.5423	24.6701	23.4321	28.8534	22.7412	42.921	26.8355	8.56352	27.3753	39.8099	8.42689	51.4759	29.8195	10.0163	60.0641	39.2029	4.81485	15.8211	14.1304	8.84715	7.12809	9.94207	21.6662	24.8035	27.1111
18.4942	33.8645	21.0697	22.1897	32.4816	34.8742	24.49	23.6959	28.159	24.4088	45.1378	26.4856	8.7352	27.1617	40.1024	8.43511	49.8528	30.9554	10.8044	58.8609	39.4528	4.8283	16.1017	13.8708	8.83809	7.03529	9.93314	21.5067	24.7212	28.2304
19.0336	42.4192	18.5768	22.4861	29.3885	35.8227	24.412	23.0799	27.5929	26.6139	46.9814	26.6598	8.94862	26.7276	40.1838	8.45649	47.8702	31.6453	11.6268	57.764	40.0359	4.87006	16.6414	13.5424	8.82306	7.01611	10.0405	21.3282	24.7829	29.2441
18.7471	46.6917	18.6302	22.7492	26.5048	36.2823	24.5983	22.7094	27.8257	29.3752	48.0808	27.4083	9.20076	26.0502	40.1934	8.49448	45.3489	31.8973	12.3918	56.7958	40.7931	4.92833	17.4829	13.1347	8.7146	7.10284	10.224	21.1426	24.9752	30.0969
17.2816	44.9702	16.9411	22.9445	24.3536	36.2793	24.9896	23.3519	28.7067	32.5328	48.2041	28.5202	9.48547	25.104	40.2546	8.54446	42.3093	31.7871	13.0381	55.9887	41.5962	4.99513	18.3629	12.6856	8.41185	7.30312	10.373	20.9869	25.2721	30.7473
16.5984	40.3973	16.1822	23.0513	23.2593	35.929	24.9968	24.5262	29.5371	35.7111	47.3747	29.5795	9.79081	23.8393	40.3814	8.58509	39.037	31.4088	13.6017	55.4936	42.566	5.07743	18.8696	12.3187	7.87917	7.56041	10.3365	20.9152	25.5753	31.1405
17.717	35.3163	14.8746	23.0728	23.1166	35.4199	24.5432	25.5469	29.5556	38.4433	45.8045	30.1632	10.0943	22.276	40.472	8.60017	35.9266	30.8794	14.2132	55.4499	44.0249	5.20182	18.7748	12.2052	7.17676	7.76852	10.0087	20.9601	25.7297	31.2153
21.0662	33.6766	16.1051	23.0458	23.4731	34.9606	24.322	26.102	29.3451	40.394	43.7483	30.0796	10.3652	20.5988	40.3774	8.59813	33.2674	30.3423	15.0089	55.7145	46.1596	5.40268	18.2335	12.4752	6.42407	7.84765	9.42382	21.1067	25.6328	30.9712
21.9788	33.5513	20.912	23.0334	23.8497	34.672	24.4098	26.5439	29.6885	41.4965	41.4371	29.4621	10.5812	19.1167	40.0111	8.60212	31.1821	29.9193	16.0178	55.7878	48.7257	5.69903	17.6436	13.1421	5.73885	7.80807	8.77165	21.3035	25.3221	30.5222
22.5327	34.1856	22.4173	23.0987	23.9984	34.5376	24.424	27.1863	30.5768	41.9083	39.0971	28.6363	10.7516	18.0995	39.4228	8.62459	29.7205	29.6214	17.0993	55.0904	51.1124	6.07596	17.3184	14.0779	5.20119	7.73183	8.29932	21.4955	24.953	30.0382
23.7939	31.0969	25.7634	23.2813	23.9183	34.4889	24.5571	28.3608	31.436	41.8846	36.9485	27.8976	10.9217	17.6394	38.7599	8.65457	28.957	29.3138	17.9767	53.3354	52.6933	6.48311	17.3044	15.0573	4.84792	7.70169	8.17422	21.6499	24.7123	29.6109
24.2728	28.6053	28.2013	23.587	23.7097	34.5223	24.8345	29.9899	31.8411	41.6737	35.1523	27.3925	11.1434	17.6437	38.1483	8.66924	29.0136	28.8316	18.3537	50.6796	53.1154	6.85319	17.4722	15.8505	4.67396	7.76523	8.41442	21.7596	24.744	29.2008
25.4818	22.5589	31.8523	23.9825	23.4408	34.6945	24.9171	31.6879	31.9547	41.4078	33.7902	27.1418	11.4324	17.9296	37.612	8.66036	29.9992	28.1732	18.0395	47.6192	52.3183	7.13003	17.7232	16.3123	4.63431	7.96418	8.91589	21.8256	25.106	28.73
24.0759	20.5541	26.3985	24.4013	23.1158	35.013	24.8165	33.2438	32.069	40.9978	32.9209	27.0952	11.754	18.3171	37.0991	8.65265	31.88	27.564	17.0055	44.7768	50.4006	7.28514	18.1156	16.4283	4.66164	8.36606	9.52539	21.8388	25.7568	28.2067
22.8378	18.2002	26.9643	24.7791	22.7369	35.3815	24.6708	34.6965	32.2781	40.1825	32.6306	27.1612	12.041	18.674	36.5566	8.69443	34.379	27.3013	15.384	42.6701	47.547	7.31377	18.866	16.3149	4.69871	9.02846	10.1008	21.7801	26.5743	27.7328
23.0023	13.9081	26.1834	25.1093	22.3929	35.6847	24.5174	36.1349	32.5066	38.7594	33.0101	27.2469	12.2216	18.9286	35.9724	8.82534	37.056	27.5332	13.4412	41.5242	44.0575	7.22686	20.2727	16.1564	4.72043	9.92003	10.5415	21.6444	27.4052	27.4
21.7794	12.8575	27.5684	25.4658	22.287	35.9075	24.3719	37.6502	32.6094	36.7646	34.095	27.2998	12.2395	19.0607	35.3721	9.04743	39.5353	28.1779	11.5099	41.2393	40.3789	7.05226	22.5737	16.089	4.73066	10.8955	10.8017	21.4643	28.1296	27.1987
21.6053	14.0633	26.8073	25.9428	22.6527	36.1234	24.2334	39.314	32.5042	34.4081	35.8198	27.2954	12.0735	19.0689	34.8115	9.32194	41.6498	29.0131	9.87835	41.5637	37.0723	6.83085	25.7442	16.1179	4.74585	11.771	10.8978	21.3006	28.7039	27.0321
21.5791	14.2672	23.5201	26.5399	23.6032	36.3476	24.1008	41.0935	32.1781	31.8929	37.9961	27.192	11.7521	18.9398	34.3737	9.5914	43.3784	29.813	8.69851	42.3045	34.7068	6.59821	29.3337	16.1545	4.78276	12.4345	10.8985	21.2034	29.1498	26.8163
20.9124	15.3851	24.5974	27.1036	25.0414	36.4377	23.9881	42.9243	31.6669	29.3644	40.3322	26.951	11.3433	18.6553	34.1421	9.80668	44.7002	30.4147	7.97083	43.36	33.6679	6.37262	32.5052	16.1204	4.84986	12.8908	10.8874	21.1838	29.5194	26.5636
20.5958	15.9581	25.4402	27.4015	26.7301	36.1696	23.9205	44.7682	31.1011	26.9953	42.4805	26.6205	10.9127	18.2309	34.1507	9.93898	45.5292	30.6963	7.59473	44.5954	33.9477	6.16284	34.3347	15.9982	4.9376	13.2147	10.9122	21.2198	29.8914	26.374
20.7276	15.4994	25.9051	27.2727	28.4638	35.4032	23.8938	46.5973	30.6583	25.0084	44.0613	26.3432	10.4904	17.7384	34.3661	9.97729	45.7675	30.5441	7.44134	45.7659	35.091	5.9793	34.2397	15.7996	5.01792	13.4665	10.9637	21.2813	30.3798	26.3434
20.3198	17.6361	27.7985	26.7265	30.1632	34.1689	23.8833	48.419	30.3832	23.5556	44.6879	26.2186	10.0822	17.2831	34.7317	9.92669	45.4326	29.8974	7.40916	46.5842	36.4142	5.83318	32.2811	15.5288	5.06422	13.6499	11.0085	21.3456	31.0972	26.4786
20.3366	17.4565	25.7722	25.9243	31.7996	32.6181	23.8817	50.2311	30.2022	22.607	44.097	26.1709	9.70457	16.9413	35.2074	9.81211	44.7761	28.8449	7.4394	46.8677	37.3583	5.72888	29.1301	15.1971	5.07655	13.7397	11.0373	21.3987	32.0743	26.6924
19.4575	23.2306	26.9254	25.0795	33.2688	30.9399	23.917	52.017	30.04	21.998	42.3492	26.0105	9.38849	16.704	35.7371	9.67603	44.2889	27.6383	7.49891	46.6674	37.7241	5.66022	25.7149	14.8626	5.08818	13.7402	11.0661	21.4412	33.2124	26.8662
19.3611	18.6545	25.7929	24.356	34.3764	29.3508	24.0696	53.6192	29.9085	21.5676	39.8625	25.6338	9.14512	16.485	36.2143	9.56115	44.5233	26.5715	7.56404	46.2913	37.6738	5.61388	22.7839	14.6302	5.15358	13.7178	11.1063	21.4939	34.337	26.9189
20.7941	17.3115	22.1052	23.8266	34.9247	28.1318	24.4184	54.6961	29.9601	21.237	37.1533	25.1211	8.94531	16.1915	36.5229	9.48452	45.7848	25.8529	7.62437	46.1763	37.5473	5.57852	20.6481	14.5843	5.33111	13.7938	11.163	21.5846	35.3277	26.8377
20.682	17.7787	26.3468	23.4906	34.7843	27.605	25.0065	54.8392	30.3166	20.9878	34.5168	24.6348	8.74645	15.7881	36.6077	9.42413	47.9012	25.6036	7.69073	46.698	37.613	5.55327	19.2049	14.7141	5.66216	14.1114	11.2486	21.7149	36.2152	26.6642
19.6071	16.5406	27.9549	23.31	33.9163	28.0059	25.8509	53.7463	31.002	20.8086	31.9979	24.2688	8.53573	15.3039	36.4964	9.33591	50.2825	25.9038	7.78454	48.0751	37.9101	5.54701	18.1584	14.9184	6.14691	14.7637	11.3471	21.8437	37.1528	26.4633
19.1049	18.1089	27.9097	23.2336	32.4057	29.3225	26.8651	51.3895	31.9206	20.6663	29.6683	24.0293	8.3392	14.8003	36.2846	9.19408	52.2285	26.7433	7.9134	50.3763	38.2995	5.5679	17.2524	15.0874	6.73244	15.6933	11.3726	21.9134	38.2768	26.3078
19.236	19.1016	28.8662	23.213	30.5024	31.2362	27.9117	48.0276	32.8851	20.5124	27.8623	23.9258	8.19148	14.3382	36.1128	9.01884	53.2052	27.9319	8.06052	53.5011	38.6512	5.61247	16.3725	15.1818	7.32898	16.6601	11.2226	21.8998	39.5691	26.2589
19.5319	19.2141	27.8204	23.2156	28.5838	33.2257	28.9149	44.0643	33.779	20.3103	27.0739	24.0353	8.10495	13.9616	36.1283	8.86279	52.9156	29.1529	8.20076	57.1084	38.9688	5.66428	15.513	15.2429	7.84805	17.3489	10.8929	21.8338	40.8426	26.3194
19.4242	19.627	27.0682	23.2275	27.0204	34.7625	29.8943	39.9031	34.6151	20.0577	27.6	24.4651	8.06697	13.7027	36.4308	8.7698	51.2519	30.1534	8.32546	60.6326	39.3559	5.70341	14.7047	15.3412	8.23523	17.5406	10.5088	21.769	41.8538	26.4068
20.1436	17.6126	29.5072	23.245	26.0341	35.4837	30.8927	35.9399	35.5201	19.7823	29.2771	25.2628	8.05616	13.5973	37.0108	8.74555	48.278	30.8382	8.45063	63.4774	39.9078	5.71821	13.9713	15.5121	8.47412	17.2021	10.2207	21.7381	42.4416	26.4056
18.2315	20.079	30.2645	23.272	25.6478	35.3114	31.9607	32.4887	36.5843	19.5156	31.5451	26.3457	8.05522	13.6811	37.7083	8.76163	44.2541	31.1749	8.60771	65.2735	40.6473	5.70891	13.3124	15.733	8.56971	16.4511	10.0758	21.752	42.6094	26.27
19.7144	25.2053	29.3407	23.3251	25.7377	34.5039	33.1574	29.6421	37.726	19.2856	33.7648	27.5163	8.05383	13.9574	38.2632	8.78326	39.6274	31.112	8.83998	65.9972	41.5283	5.68035	12.7001	15.9581	8.54067	15.4656	9.99863	21.8252	42.5347	26.0826
19.6353	28.3184	31.4478	23.423	26.1428	33.5638	34.4838	27.3122	38.8143	19.129	35.5111	28.5786	8.04837	14.3765	38.4762	8.79503	34.9456	30.6668	9.21196	65.9072	42.4834	5.63286	12.0973	16.1725	8.42377	14.4228	9.88687	21.9784	42.4811	26.0098
19.3129	31.5794	29.4551	23.5637	26.7589	32.9724	35.8981	25.3758	39.728	19.0841	36.6349	29.4677	8.04201	14.8639	38.3464	8.80357	30.7137	30.0196	9.80546	65.4165	43.4911	5.56255	11.4893	16.4057	8.26282	13.4916	9.70668	22.2132	42.6318	26.1779
19.8354	30.8103	26.7337	23.7259	27.5502	32.9095	37.3079	23.7352	40.3842	19.1563	37.1438	30.2544	8.04268	15.3793	38.0419	8.81924	27.2586	29.4144	10.6787	64.962	44.5887	5.47095	10.8979	16.6792	8.07728	12.838	9.498	22.4935	42.9788	26.5766
20.9239	31.7627	23.6304	23.8977	28.4729	33.2193	38.544	22.3142	40.7878	19.3046	37.1051	31.0119	8.05478	15.9473	37.7433	8.84185	24.6768	28.9732	11.8134	64.8327	45.7714	5.37271	10.3739	16.9303	7.84753	12.5825	9.31538	22.7605	43.3859	27.0753
21.162	31.8872	21.4706	24.0956	29.3988	33.6576	39.4405	20.9968	40.9981	19.4649	36.6603	31.6817	8.06679	16.6342	37.5252	8.86748	22.9163	28.6592	13.1035	65.0285	46.8894	5.29305	9.98054	16.997	7.54022	12.7025	9.18782	22.9727	43.7467	27.5286
20.2355	31.3651	16.392	24.3496	30.1413	34.1301	39.8926	19.6478	41.0978	19.5848	36.0424	32.0704	8.04936	17.4904	37.3528	8.90061	21.9425	28.3996	14.4104	65.3159	47.7351	5.25738	9.78452	16.6988	7.14383	12.9666	9.12496	23.1387	44.0599	27.86
19.1166	32.5745	18.8271	24.6747	30.5648	34.6701	39.9025	18.2851	41.0954	19.6486	35.4961	31.981	7.97749	18.4994	37.1568	8.94832	21.8355	28.1875	15.6399	65.4438	48.2497	5.28115	9.85378	15.9619	6.67563	13.011	9.13725	23.3094	44.3786	28.0647
20.2304	40.3713	22.5099	25.0586	30.6487	35.2782	39.649	17.0724	40.9155	19.6867	35.1602	31.3655	7.86272	19.559	36.9218	9.00518	22.7302	28.0642	16.7738	65.2789	48.5681	5.3665	10.2471	14.9038	6.16843	12.5567	9.24258	23.5354	44.7059	28.1702
20.3534	42.5006	28.5008	25.4756	30.4481	35.892	39.3365	16.1421	40.5068	19.778	35.0435	30.3754	7.75937	20.5021	36.7258	9.05402	24.6721	28.0499	17.8287	64.7597	48.8483	5.50619	10.9886	13.811	5.66685	11.5983	9.45401	23.8354	44.9192	28.2115
23.9957	41.6223	32.7762	25.9126	30.0345	36.4983	39.0628	15.5086	39.9041	20.0633	35.11	29.2838	7.73022	21.1467	36.7074	9.08364	27.5348	28.1269	18.7864	63.8498	49.121	5.69052	12.0371	13.0008	5.22768	10.3976	9.75437	24.2026	44.7786	28.2146
25.3241	38.0767	34.0991	26.3802	29.5048	37.1702	38.8497	15.1004	39.2503	20.7614	35.3594	28.3551	7.80086	21.337	36.9978	9.09974	31.0709	28.2757	19.5682	62.6362	49.2907	5.9118	13.2756	12.6557	4.90109	9.29867	10.0852	24.6302	44.0422	28.185
26.581	31.9626	33.052	26.8992	29.0235	37.9497	38.6978	14.8697	38.7064	22.136	35.8309	27.7532	7.9427	20.9759	37.6519	9.11763	35.0366	28.4947	20.0779	61.4421	49.2218	6.16044	14.5488	12.7532	4.70335	8.53672	10.3771	25.1183	42.6376	28.1148
25.7152	29.6627	33.6013	27.4684	28.8178	38.7403	38.6083	14.7763	38.3244	24.384	36.5664	27.5209	8.09521	20.0939	38.5785	9.14923	39.2507	28.7875	20.257	60.7354	48.8451	6.41476	15.7454	13.1257	4.61246	8.18065	10.5896	25.6507	40.7705	28.0078
26.2858	26.7793	35.4702	28.033	29.1088	39.3494	38.4909	14.7952	38.0975	27.492	37.5643	27.5954	8.20518	18.9418	39.5287	9.19565	43.5213	29.1531	20.0858	60.8187	48.2507	6.63629	16.8569	13.5782	4.58867	8.19527	10.7024	26.1795	38.8606	27.901
25.8337	23.2729	31.3183	28.4898	30.015	39.62	38.1627	14.9387	38.0647	31.1416	38.7175	27.8193	8.25353	17.9843	40.2322	9.24427	47.52	29.5834	19.5312	61.5323	47.6595	6.77974	17.945	13.9784	4.59436	8.51721	10.6771	26.6504	37.3191	27.8557
24.2793	22.3129	26.4106	28.7333	31.4853	39.5267	37.5345	15.1553	38.2657	34.7557	39.7795	27.977	8.25402	17.7377	40.6202	9.27277	50.7508	30.051	18.516	62.2566	47.2438	6.81235	19.0494	14.2811	4.60261	9.08127	10.469	27.0477	36.3246	27.8989
23.195	24.3919	25.9065	28.6986	33.3082	39.1731	36.6195	15.3649	38.6762	37.7256	40.4412	27.8993	8.23223	18.5404	40.9082	9.26548	52.6949	30.4869	16.9795	62.2889	46.9485	6.73124	20.1204	14.4996	4.60215	9.81837	10.0944	27.4128	35.7735	27.9627
22.1585	26.8497	25.8458	28.3665	35.2038	38.6834	35.5319	15.5556	39.151	39.6996	40.5291	27.5674	8.20938	20.3905	41.3898	9.23064	53.0624	30.7813	14.9945	61.3364	46.5016	6.56826	21.019	14.6625	4.59619	10.6582	9.65322	27.8102	35.4163	27.923
20.9385	26.4536	24.528	27.7552	36.9451	38.0788	34.4314	15.7025	39.4355	40.6818	40.1911	27.113	8.20289	22.9347	42.1138	9.20024	51.9778	30.8467	12.8141	59.7459	45.6353	6.37672	21.5749	14.7898	4.59013	11.5297	9.26896	28.2612	35.0293	27.734
20.8974	28.6067	22.1308	26.9314	38.4181	37.2853	33.3819	15.767	39.2704	40.8507	39.8728	26.7213	8.23064	25.6302	42.7867	9.21325	49.9543	30.7283	10.7792	58.3028	44.3634	6.20662	21.6848	14.8968	4.58141	12.3577	9.01559	28.7026	34.4788	27.5089
21.9369	28.2918	23.7201	26.013	39.5798	36.2946	32.4038	15.7338	38.6019	40.3276	40.0165	26.5377	8.30608	27.9812	43.0166	9.29637	47.66	30.6541	9.16398	57.7202	43.0755	6.08477	21.3911	15.0017	4.56609	13.0843	8.89446	29.0228	33.6861	27.4349
19.9837	27.9108	22.3195	25.1359	40.3677	35.2975	31.5609	15.6144	37.6601	39.1542	40.6889	26.6268	8.43112	29.6806	42.6534	9.44787	45.6263	30.9152	8.07939	58.1291	42.3328	6.01264	20.8622	15.1138	4.55201	13.7076	8.86065	29.1522	32.6007	27.6076
19.3031	23.8887	24.9376	24.4044	40.6628	34.6295	30.8857	15.4445	36.6864	37.4273	41.4669	26.9721	8.59711	30.5934	41.8939	9.62869	44.0891	31.6518	7.47954	58.9099	42.5002	5.97959	20.281	15.2185	4.55801	14.2797	8.87243	29.114	31.2494	27.9514
18.6454	23.186	26.5723	23.8608	40.3462	34.5604	30.3393	15.3049	35.8479	35.3663	41.7113	27.4995	8.78957	30.6782	41.0708	9.77363	43.034	32.7338	7.23325	59.0054	43.5264	5.97537	19.7463	15.2876	4.59821	14.8464	8.92144	28.9833	29.8078	28.2798
19.7635	24.3658	24.5695	23.4966	39.3861	35.0981	29.8671	15.2229	35.2811	33.2378	41.0313	28.103	8.99116	29.9537	40.37	9.82215	42.349	33.8202	7.19848	57.4866	45.055	5.99011	19.2595	15.311	4.66965	15.3857	9.00978	28.8082	28.583	28.4126
19.8878	23.6073	28.6963	23.2932	37.869	35.9697	29.4492	15.1774	35.0202	31.2374	39.6054	28.668	9.18957	28.5207	39.7662	9.74575	41.9427	34.526	7.26445	53.9692	46.7052	6.00886	18.7652	15.3153	4.75508	15.8079	9.10819	28.5741	27.9001	28.2636
19.0338	24.4728	29.2239	23.2453	35.9678	36.8055	29.0695	15.1401	34.9849	29.4264	38.1203	29.1101	9.39009	26.5916	39.1748	9.55713	41.7845	34.61	7.36088	48.7027	48.221	6.01513	18.198	15.3406	4.83507	16.0254	9.15652	28.2277	27.9748	27.8698
19.8605	20.6952	26.6053	23.3336	33.8772	37.3708	28.6133	15.1118	35.0294	27.761	37.3251	29.4041	9.61555	24.4862	38.5748	9.3051	41.8936	34.1084	7.44873	42.4581	49.4241	6.00051	17.5442	15.3957	4.90134	16.0411	9.10391	27.7298	28.8275	27.3657
18.1108	20.9993	25.2633	23.4863	31.7385	37.6457	27.9756	15.1372	34.9777	26.1841	37.5125	29.5432	9.88464	22.5596	37.9927	9.05509	42.2778	33.3226	7.50847	36.3496	50.1682	5.9667	16.902	15.4488	4.96966	15.9796	8.94132	27.0993	30.2476	26.922
19.2869	19.5941	24.5128	23.5988	29.5954	37.7256	27.1978	15.2598	34.8081	24.6862	38.3332	29.4633	10.1872	21.074	37.4659	8.85608	42.8336	32.6438	7.53454	31.539	50.4169	5.92116	16.4809	15.4832	5.08581	16.0309	8.70393	26.4178	31.8491	26.6819
19.2468	18.5855	26.785	23.6136	27.4321	37.6983	26.3831	15.5145	34.6498	23.2953	39.0375	29.0566	10.4811	20.0927	37.0495	8.71585	43.3036	32.3286	7.53314	28.8319	50.3376	5.87671	16.5108	15.5553	5.31335	16.3422	8.44903	25.7813	33.2278	26.7154
19.362	19.6485	28.1571	23.5671	25.2799	37.6274	25.6544	15.8373	34.6224	22.0593	38.8689	28.2969	10.7187	19.4931	36.7937	8.60942	43.3715	32.3783	7.51801	28.4001	50.2487	5.8513	17.1016	15.7691	5.70185	16.9125	8.22184	25.2424	34.129	26.9913
20.5129	23.1782	28.4411	23.5343	23.2936	37.6035	25.1275	16.1278	34.754	21.0586	37.3837	27.3349	10.8845	19.0897	36.6998	8.51326	42.8269	32.5894	7.50371	29.8503	50.4292	5.85736	18.126	16.1944	6.24737	17.5468	8.03133	24.8011	34.5134	27.382
19.5844	26.591	26.0546	23.5393	21.7151	37.7363	24.84	16.3833	34.9181	20.3845	34.6612	26.4357	11.0099	18.767	36.7414	8.42837	41.654	32.7373	7.49968	32.5771	50.9503	5.88831	19.2051	16.8199	6.86457	17.9268	7.85766	24.4384	34.4979	27.7313
19.7676	30.4774	24.1072	23.5483	20.7459	38.0525	24.7433	16.5874	34.9141	20.0606	31.3418	25.7966	11.1449	18.5263	36.9038	8.36887	40.0038	32.7713	7.51069	36.1486	51.6685	5.91976	19.8472	17.5702	7.39708	17.7942	7.68468	24.1394	34.246	27.9493
19.9619	32.1907	19.5119	23.5305	20.4352	38.4213	24.7319	16.6853	34.7221	19.9985	28.3832	25.4116	11.3047	18.436	37.1359	8.33508	38.1323	32.8608	7.54366	40.4925	52.3529	5.92568	19.6819	18.3462	7.67953	17.1061	7.51955	23.884	33.9037	28.0343
19.4484	31.2995	19.5133	23.4898	20.6741	38.6331	24.7049	16.7299	34.5232	20.0553	26.6371	25.1044	11.442	18.5404	37.2859	8.30857	36.3662	33.2306	7.60792	45.7655	52.8167	5.89367	18.645	19.0512	7.61911	16.03	7.3784	23.6331	33.6022	28.0069
20.2714	30.4023	16.9636	23.4448	21.2953	38.5632	24.6087	16.861	34.4828	20.1224	26.5277	24.7017	11.4702	18.8024	37.1882	8.27384	35.0572	33.9434	7.70211	51.9679	52.9686	5.82916	16.9982	19.5992	7.23628	14.8212	7.27144	23.3432	33.452	27.8751
18.5997	27.9494	13.7395	23.4165	22.1958	38.2423	24.4494	17.1269	34.5767	20.1546	27.9712	24.1865	11.3196	19.1147	36.8472	8.23536	34.4772	34.8499	7.80651	58.5674	52.7974	5.75165	15.1949	19.9117	6.6411	13.7139	7.22102	22.9975	33.4831	27.6873
17.8418	27.571	15.0736	23.4372	23.3826	37.8192	24.2928	17.4131	34.6745	20.1484	30.4666	23.6919	10.9857	19.3601	36.4786	8.20822	34.6936	35.7198	7.90056	64.4748	52.3354	5.68651	13.6856	19.9268	5.97819	12.8598	7.2807	22.6239	33.6056	27.5658
21.2063	29.2539	21.1173	23.5414	24.9059	37.5105	24.1773	17.5816	34.7718	20.1224	33.2795	23.3671	10.5395	19.4793	36.3374	8.19914	35.5063	36.3702	7.99308	68.5074	51.6366	5.65265	12.7638	19.636	5.37892	12.2775	7.50779	22.2798	33.6664	27.6264
24.1602	27.8861	26.204	23.7405	26.745	37.5141	24.0769	17.5683	34.9516	20.1072	35.6936	23.2664	10.0945	19.5029	36.5251	8.20235	36.4927	36.681	8.13599	70.0756	50.7859	5.65013	12.505	19.112	4.92913	11.8406	7.9104	22.0127	33.5598	27.8632
21.9336	27.4286	26.9632	24.0294	28.7522	37.8535	23.9783	17.3386	35.2084	20.1185	37.25	23.3358	9.75107	19.5092	36.952	8.20732	37.1637	36.57	8.4108	69.5954	49.9253	5.65885	12.8069	18.4743	4.65369	11.3562	8.43005	21.8306	33.2902	28.1485
23.5509	24.2264	32.1234	24.4203	30.7056	38.3126	23.9067	16.8718	35.422	20.1273	37.854	23.4512	9.54879	19.5329	37.4534	8.20312	37.1797	36.0331	8.89837	68.326	49.2682	5.65287	13.4911	17.8161	4.52754	10.6984	8.97781	21.7117	32.9424	28.3609
23.5664	20.988	30.1187	24.9417	32.419	38.6027	23.8819	16.189	35.5424	20.0799	37.721	23.4555	9.45472	19.517	37.9417	8.17977	36.5118	35.2056	9.64635	67.7027	49.065	5.61931	14.3945	17.1714	4.5061	9.90175	9.48941	21.628	32.5928	28.4989
22.8875	18.8718	31.8729	25.583	33.8324	38.6031	23.9122	15.4194	35.5254	19.9613	37.232	23.204	9.39072	19.3538	38.4622	8.13347	35.4465	34.3249	10.6435	68.5248	49.4966	5.56515	15.4046	16.544	4.54699	9.14245	9.95407	21.5536	32.2455	28.6512
23.0228	17.0227	31.2733	26.2512	35.0353	38.4163	24	14.7463	35.3243	19.83	36.7579	22.6315	9.28338	18.9649	39.1129	8.07101	34.4303	33.6018	11.8101	70.5135	50.5317	5.50901	16.4473	15.9362	4.61099	8.62357	10.3946	21.467	31.8459	28.8679
22.9033	18.7193	30.9912	26.8024	36.2146	38.2284	24	14.2733	34.9736	19.7973	36.4875	21.8212	9.10581	18.3501	39.9389	8.00768	33.8502	33.1252	13.021	72.5744	51.8788	5.47037	17.4744	15.3474	4.66076	8.46037	10.8193	21.3625	31.3435	29.1049
21.5296	14.2909	31.9102	27.119	37.5444	38.1617	24	14.0305	34.5586	20.0144	36.3319	21.0358	8.88142	17.5851	40.9181	7.96089	33.8814	32.8829	14.172	73.5546	53.1508	5.46664	18.4639	14.7873	4.6738	8.65571	11.1919	21.2573	30.7468	29.3027
23.0488	13.2414	30.2149	27.1632	39.0774	38.229	24	14.0242	34.2164	20.7016	35.9796	20.6625	8.65202	16.779	42.0055	7.94216	34.4807	32.8651	15.2384	72.8912	54.1382	5.51688	19.3923	14.3192	4.65557	9.16324	11.4462	21.1753	30.1457	29.47
21.704	14.1634	25.7724	26.9719	40.7021	38.3643	24	14.24	34.1091	22.1421	35.0743	21.0457	8.44649	16.0214	43.1436	7.95024	35.4728	33.1367	16.239	70.7377	54.8866	5.64422	20.1591	14.0745	4.63073	9.95842	11.5324	21.1251	29.7111	29.6599
19.999	14.219	24.7196	26.6179	42.1679	38.457	24	14.6027	34.3346	24.5602	33.4229	22.2884	8.27563	15.3548	44.2347	7.97297	36.6216	33.7866	17.1039	67.6493	55.4465	5.86933	20.5602	14.1935	4.61767	11.0471	11.4599	21.0913	29.6533	29.8929
19.7146	14.9002	23.0315	26.1703	43.1491	38.3539	24	14.9931	34.8618	27.9313	31.1526	24.1878	8.14239	14.7836	45.1286	7.99945	37.6565	34.7982	17.5948	64.1942	55.5666	6.19451	20.4207	14.7311	4.61359	12.4077	11.2991	21.0476	30.1305	30.1391
20.1474	15.6579	23.0583	25.6722	43.344	37.8681	24	15.312	35.5023	31.8636	28.7457	26.3684	8.04873	14.3092	45.653	8.03033	38.3168	35.986	17.4087	60.7937	54.7237	6.58946	19.7944	15.5922	4.6042	13.92	11.138	20.9878	31.1524	30.3618
20.1321	16.6447	24.7465	25.1373	42.5887	36.8445	24	15.5234	35.95	35.6612	26.8814	28.4738	7.99645	13.9754	45.684	8.07684	38.4509	37.0618	16.4039	57.8048	52.5287	6.99137	19.0149	16.5471	4.58425	15.3527	11.0349	20.9454	32.5569	30.5418
20.3596	17.9667	25.5485	24.5584	40.9332	35.2522	24	15.6319	36.026	38.5538	26.1557	30.2587	7.98427	13.8915	45.2282	8.1544	38.1227	37.7668	14.7389	55.5933	49.1367	7.32131	18.5454	17.3346	4.56621	16.4447	11.0044	20.9651	34.089	30.657
20.9273	18.2922	27.4542	23.9223	38.627	33.2271	24	15.6579	35.7649	39.9707	26.8903	31.586	8.00147	14.2033	44.4551	8.28064	37.6262	37.9723	12.8001	54.366	45.2978	7.50809	18.7679	17.7918	4.56955	17.0384	11.0287	21.0507	35.5028	30.6667
20.6373	16.7964	27.5826	23.2234	36.0202	31.0309	24	15.6503	35.3977	39.7145	29.1574	32.4164	8.02582	15.017	43.6296	8.4761	37.3666	37.6812	10.9966	53.8751	42.0194	7.51251	19.8264	17.9108	4.60175	17.1573	11.0656	21.1622	36.5968	30.5273
			22.4843	33.4539	28.9542	24	15.678	35.1633	37.9764	32.9105	32.8057	8.03748	16.3279	42.9746	8.75351	37.6836	36.9527	9.5884	53.3893	40.1086	7.34638	21.547	17.7879	4.65031	16.9661	11.0651	21.2651	37.2228	30.2291
			21.7725	31.2373	27.2374	24	15.7771	35.1445	35.2378	38.0229	32.8711	8.04026	18.0224	42.5589	9.09215	38.7193	35.8615	8.63945	52.0914	39.8756	7.0739	23.4706	17.5312	4.6949	16.6643	11.0033	21.3551	37.3485	29.8324
			21.1864	29.6823	26.0615	24	15.9542	35.3394	32.1157	44.1613	32.726	8.06122	19.9724	42.2821	9.4238	40.3713	34.5391	8.07548	49.5622	41.1051	6.78396	25.028	17.2119	4.72645	16.4074	10.9036	21.4294	37.125	29.4604
			20.8071	29.0418	25.566	24	16.1995	35.7241	29.1711	50.6463	32.4331	8.1187	22.14	41.9467	9.66033	42.3474	33.1949	7.77701	45.9418	43.2175	6.54605	25.785	16.8798	4.7507	16.2758	10.8209	21.4695	36.8195	29.2296
						24	16.4771	36.2305	26.7336	56.5244	32.0164	8.19414	24.5526	41.3621	9.7463	44.3161	32.033	7.64436	41.7657	45.4946	6.38238	25.6143	16.5927	4.77431	16.2506	10.8025	21.4714	36.6226	29.1766
						24	16.7516	36.7894	24.851	60.8847	31.5026	8.24606	27.1311	40.4436	9.68567	46.0456	31.1446	7.61102	37.732	47.2987	6.2759	24.6935	16.3948	4.79487	16.2013	10.8549	21.4698	36.5259	29.2594
						24	17.0435	37.3847	23.3948	63.1857	30.9267	8.25117	29.572	39.2852	9.52435	47.4284	30.4998	7.62494	34.5226	48.2429	6.20117	23.3597	16.2677	4.81039	15.9469	10.9384	21.5048	36.4265	29.412
						24	17.3887	38.0045	22.2208	63.3714	30.2953	8.22244	31.4675	38.1665	9.32	48.4275	30.0234	7.63501	32.6391	48.2586	6.14621	21.9406	16.1413	4.83834	15.3992	11	21.5662	36.3444	29.5748
						24	17.7931	38.6071	21.2695	61.772	29.5805	8.1864	32.5431	37.4375	9.1263	49.0231	29.639	7.60144	32.262	47.541	6.10896	20.6657	15.9732	4.92092	14.669	11.0185	21.5912	36.4856	29.6981
						24	18.2754	39.1447	20.5654	58.9095	28.783	8.15503	32.746	37.3085	8.98399	49.1688	29.2569	7.51663	33.2301	46.4148	6.08215	19.6568	15.805	5.10664	14.0014	11.0168	21.534	37.0666	29.7696
						24.6272	18.8305	39.5638	20.1405	55.3034	27.9814	8.12628	32.1429	37.6963	8.90722	48.7679	28.7992	7.41079	35.1729	45.1834	6.05074	18.951	15.7349	5.42257	13.5856	11.0445	21.4354	38.1053	29.8523
						24.6832	19.4427	39.7929	19.9532	51.3358	27.2712	8.10276	30.8269	38.2628	8.87771	47.7255	28.2848	7.33148	37.683	44.0327	6.00638	18.5291	15.8345	5.85906	13.4249	11.1495	21.4043	39.4042	30.0462
						24.7823	20.1578	39.849	19.8867	47.2383	26.6708	8.09627	28.9491	38.6327	8.86012	46.0536	27.8597	7.31081	40.4102	43.0258	5.95828	18.3468	16.0871	6.36996	13.3664	11.3456	21.5169	40.7154	30.3639
						24.8855	21.0178	39.848	19.8267	43.2167	26.1457	8.11124	26.7668	38.6349	8.82629	43.9189	27.6946	7.34633	43.0855	42.152	5.92334	18.3683	16.4036	6.87793	13.2186	11.5759	21.7462	41.8993	30.6567
						24.9238	22.0574	39.886	19.7335	39.5963	25.7114	8.13259	24.5708	38.3963	8.76432	41.5875	27.8354	7.40952	45.5376	41.3624	5.9084	18.5832	16.6911	7.28745	12.8465	11.7148	22.0024	42.9363	30.7189
						24.8674	23.2699	40.0164	19.6348	36.8003	25.4232	8.1389	22.5416	38.2178	8.67	39.3226	28.1661	7.47014	47.6984	40.5945	5.90751	18.9726	16.904	7.51391	12.2155	11.6359	22.2293	43.8259	30.4922
						24.7538	24.5548	40.2692	19.5617	35.1289	25.2525	8.12813	20.7063	38.3219	8.54013	37.3028	28.5296	7.51551	49.5563	39.8222	5.91344	19.4268	17.0494	7.51664	11.3952	11.3002	22.4403	44.5161	30.145
						24.6306	25.7719	40.5536	19.5083	34.5526	25.0582	8.12625	19.041	38.6818	8.37931	35.5807	28.8861	7.55329	51.0789	39.1079	5.92428	19.6957	17.1699	7.31324	10.5245	10.7796	22.6764	44.937	29.9317
						24.5366	26.812	40.7264	19.4478	34.713	24.7344	8.17208	17.5783	39.0712	8.20963	34.0923	29.3376	7.59973	52.1748	38.5898	5.93652	19.4584	17.321	6.97227	9.75023	10.2004	22.9626	45.066	29.9788
						24.5132	27.6116	40.7562	19.3713	35.1055	24.3444	8.29731	16.4051	39.2633	8.06615	32.7345	29.991	7.66716	52.7371	38.4093	5.93678	18.4979	17.5632	6.59337	9.17931	9.66883	23.3158	44.9309	30.2105
						24.5177	28.2388	40.6304	19.3054	35.2879	24.0676	8.51268	15.6	39.1696	7.97589	31.469	30.831	7.76652	52.7231	38.6493	5.90696	16.865	17.9624	6.27455	8.86403	9.23838	23.7629	44.5703	30.4579
						24.4626	28.8591	40.3851	19.2938	35.0034	24.0383	8.7983	15.2023	38.8207				7.92288	52.183	39.3195	5.8388	14.9007	18.5523	6.06944	8.80488	8.92535	24.3196	44.0196	30.6205
						24.3597	29.6144	39.9836	19.3503	34.1983	24.2592	9.10664	15.2095	38.2871				8.18112	51.2169	40.3723	5.74032	13.0736	19.2506	5.96259	8.95755	8.73677	24.9511	43.3266	30.7206
						24.2798	30.6137	39.2551	19.4305	32.9744	24.6317	9.38971	15.5594	37.6549				8.59368	49.9349	41.7193	5.62887	11.7438	19.8335	5.89199	9.24756	8.67554	25.5767	42.5565	30.8245
						24.2501	31.87	38.1544	19.4639	31.5059	25.033	9.63228	16.1095	37.0361				9.21282	48.4808	43.2167	5.5226	11.0321	20.0448	5.80579	9.59124	8.73181	26.1289	41.7838	30.9391
						24.2482	33.2819	36.9723	19.4233	29.9483	25.3848	9.85608	16.6742	36.5394				10.0943	47.1031	44.6373	5.43978	10.865	19.7585	5.69839	9.91153	8.88596	26.6024	41.1048	31.0021
						24.2448	34.7056	36.1015	19.3519	28.3968	25.6821	10.0904	17.1173	36.2042				11.2756	46.174	45.7003	5.39898	11.1049	19.0411	5.59031	10.1487	9.10926	27.0425	40.6591	30.9689
						24.2315	35.9968	35.6298	19.313	26.9205	25.9539	10.3442	17.4049	35.9771				12.7145	46.0676	46.1879	5.41393	11.6314	18.0726	5.48173	10.2751	9.34429	27.4929	40.5846	30.8839
						24.1997	37.058	35.3671	19.3255	25.6069	26.1881	10.6052	17.5624	35.7564				14.2534	46.9626	46.072	5.491	12.3406	17.0293	5.34179	10.3076	9.50737	27.9609	40.8911	30.8422
						24.1887	37.8941	35.1516	19.3497	24.5509	26.2945	10.8533	17.6002	35.4493				15.6762	48.7385	45.5416	5.63548	13.1248	16.0372	5.14629	10.302	9.54727	28.4162	41.3859	30.8827
						24.2476	38.5164	34.9381	19.3278	23.8091	26.1399	11.0712	17.4992	35.0174				16.8084	51.0308	44.8856	5.85354	13.8912	15.1914	4.912	10.3255	9.49737	28.7991	41.7892	30.9349
						24.3821	38.8751	34.7577	19.2342	23.3719	25.6331	11.2602	17.2506	34.5106				17.5551	53.3843	44.3019	6.13848	14.6009	14.5689	4.6843	10.4161	9.44806	29.0276	41.949	30.8856
						24.6145	38.9235	34.6062	19.0943	23.1581	24.8	11.4553	16.8893	34.0482				17.8614	55.4382	43.787	6.45697	15.2877	14.2135	4.49923	10.5537	9.47376	29.0206	41.9237	30.6868
						24.9663	38.6072	34.4715	18.9616	23.035	23.7841	11.7101	16.5049	33.7353				17.6784	57.0889	43.1884	6.75771	16.0476	14.1344	4.36576	10.6678	9.59728	28.7462	41.8676	30.3768
						25.4508	37.9071	34.3707	18.8778	22.8765	22.7528	12.0483	16.2472	33.5997				16.9946	58.5323	42.3329	6.99598	17.0028	14.3249	4.2776	10.6871	9.80565	28.2545	41.8775	30.012
						26.1866	36.9028	34.3642	18.8587	22.6324	21.7987	12.4347	16.3194	33.6158				15.8907	60.1175	41.1185	7.14787	18.2379	14.7535	4.22962	10.5934	10.0742	27.6481	41.948	29.6199
						27.3678	35.7155	34.5525	18.9342	22.36	20.9417	12.8032	16.9202	33.7665				14.5393	62.0762	39.5591	7.20332	19.7329	15.3277	4.22054	10.4402	10.3733	27.0157	42.0277	29.2072
						29.0955	34.4704	34.9585	19.2125	22.201	20.2185	13.1047	18.1389	34.0647				13.1255	64.326	37.8168	7.15456	21.3442	15.901	4.24457	10.328	10.6664	26.3987	42.0921	28.7645
						31.2996	33.2297	35.5051	19.8907	22.3156	19.7335	13.3188	19.8689	34.5291				11.7685	66.5015	36.1967	7.00007	22.8351	16.3476				25.8064	42.1861	28.2669
						33.7007	32.0265	36.1226	21.1694	22.7835	19.615	13.425	21.808	35.1408				10.5177	68.1612	35.0656	6.75998	23.9183	16.6218				25.2324	42.4089	27.7286
						35.9093	30.8717	36.8129	23.1312	23.5337	19.9363	13.3811	23.5479	35.8149				9.40373	68.9856	34.7123	6.4818	24.305	16.7344				24.6589	42.8326	27.2705
						37.6201	29.6706	37.5207	25.6733	24.379	20.678	13.146	24.7028	36.4147				8.4742	68.8424	35.2211	6.22689	23.8051	16.7058				24.0851	43.4087	27.089
						38.702	28.3279	38.1275	28.5176	25.1352	21.7396	12.733	25.0361	36.816				7.78451	67.7021	36.4365	6.04657	22.4683	16.5725				23.5596	43.9735	27.3134
						39.2031	26.8045	38.6319	31.2665	25.7144	22.9651	12.2368	24.5594	36.9844				7.36002	65.4822	38.0203	5.96099	20.6389	16.4214				23.1514	44.3698	27.8983
						39.3047	25.1116	39.1292	33.4991	26.1166	24.1736	11.7874	23.5459	36.9934				7.16591	61.991	39.5469	5.9518	18.8079	16.3758				22.8749	44.5472	28.6599
						39.163	23.3312	39.7018	34.9171	26.3582	25.2118	11.4534	22.4074	36.9511				7.1166	57.102	40.6276	5.97497	17.3503	16.5296				22.6608	44.5172	29.3934
						38.8622	21.5449	40.4248	35.4684	26.4465	26.009	11.1856	21.4788	36.9024				7.11996	51.0427	41.0587	5.98774	16.3747	16.8913				22.4195	44.2388	29.9564
						38.5392	19.8414	41.2469	35.3346	26.4782	26.583	10.864	20.8704	36.8077				7.11804	44.5136	40.8947	5.97197	15.7842	17.3731				22.1215	43.6169	30.3011
						38.2813	18.408	41.9534	34.7906	26.787	26.986	10.4068	20.4947	36.6026				7.09762	38.4922	40.3676	5.93924	15.4308	17.8235				21.8077	42.6272	30.4861
						38.0322	17.3935	42.3598	34.0639	27.932	27.2368	9.83509	20.2133	36.2669				7.07506	33.8809	39.7433	5.91639	15.2145	18.1124				21.5305	41.3777	30.6367
						37.6576	16.8135	42.39	33.2711	30.3984	27.2852	9.2424	19.945	35.8722				7.07266	31.2376	39.2496	5.92156	15.0931	18.2251				21.3038	40.0136	30.8572
						37.0149	16.6056	41.965	32.4007	34.1858	27.0453	8.72257	19.666	35.5882				7.10259	30.6385	39.0607	5.94712	15.0593	18.2691				21.1167	38.6105	31.183
						36.0153	16.6474	41.1509	31.3373	38.7029	26.4913	8.32641	19.3667	35.5977				7.16338	31.6202	39.2594	5.96458	15.1271	18.3557				20.9752	37.1847	31.6107
						34.7232	16.7917	40.1904	29.952	43.1668	25.734	8.05918	19.058	35.944				7.24272	33.2863	39.8156	5.94883	15.3299	18.4687				20.9081	35.7551	32.1269
						33.3176	16.9631	39.3606	28.2159	47.1602	24.9808	7.89503	18.825	36.4584				7.32058	34.6936	40.6611	5.89991	15.7018	18.4717				20.93	34.3376	32.6775
						31.942	17.163	38.7875	26.2502	50.7894	24.399	7.79863	18.8468	36.8625				7.37613	35.3487	41.7922							21.0157	32.9108	33.1398
						30.6735	17.3798	38.3778	24.2936	54.2908	24.0199	7.74913	19.3413	36.9309													21.1157	31.4509	33.3658
						29.5429	17.5759	38.0406	22.6194	57.505	23.7804	7.74621	20.4577	36.5482													21.1916	30.0049	33.2667
						28.485	17.7154	37.72	21.4261	59.757	23.6281	7.78904	22.1712	35.6843													21.2372	28.6801	32.8491
						27.4736	17.7568	37.2934	20.7457	60.2533	23.5463	7.85484	24.2484	34.4197													21.2704	27.5395	32.184
						26.6098	17.661	36.7036	20.4485	58.6296	23.5048	7.90711	26.3494	33.0004													21.309	26.5424	31.372
						25.9772	17.4403	35.9846	20.3527	55.215	23.4631	7.92267	28.2197	31.7757													21.3545	25.6107	30.5364
						25.5851	17.1809	35.1988	20.3301	50.8465	23.4485	7.90205	29.7852	31.0043													21.3979	24.7481	29.8115
						25.3961	17.0014	34.4634	20.3122	46.3933	23.5691	7.85477	31.0564	30.6961													21.4291	24.0785	29.303
						25.3633	16.9523	33.895	20.2366	42.3393	23.8804	7.78339	31.985	30.636													21.4395	23.7622	29.0407
						25.4222	16.9829	33.5299	20.0449	38.6962	24.2563	7.68632	32.4543	30.5688													21.4258	23.8742	28.9527
						25.4788	17.071	33.3358	19.745	35.2286	24.4574	7.5731	32.3742	30.3961													21.404	24.3654	28.8992
						25.4958	17.2533	33.2676	19.4345	31.7682	24.3529	7.47111	31.7188	30.2303													21.4089	25.1221	28.7541
						25.4982	17.5817	33.2989	19.2197	28.416	24.0341	7.41119	30.4582	30.2691													21.4634	26.0364	28.456
						25.5083	18.0467	33.4056	19.1162	25.5185	23.6787	7.40635	28.517	30.6059													21.5471	27.0367	27.9836
						25.526	18.6082	33.4813	19.0484	23.4339	23.3396	7.44497	25.8816	31.1436													21.6079	28.0826	27.3208
						25.4928	19.267	33.5031	18.9423	22.2879	22.917	7.50049	22.7804	31.6679													21.6083	29.1342	26.4762
						25.3257	20.0312	33.5672				7.54536	19.7146	31.9872													21.5571	30.1195	25.5249
						25.0546	20.921	33.7317				7.5632	17.2353	32.0101													21.4992	30.9483	24.5971
						24.764	21.8999	33.9974				7.55463	15.6356	31.7347													21.4765	31.5665	23.818
						24.5406	22.852	34.2963				7.53103	14.8289	31.2125													21.4987	31.9884	23.2551
						24.4362	23.7191	34.5047				7.5025	14.4976	30.5327													21.5426	32.2682	22.9048
						24.4202	24.5334	34.5663				7.47339	14.3451	29.8138													21.5764	32.4526	22.7221
						24.465	25.3351	34.4751				7.44639	14.2336	29.1821													21.584	32.5712	22.667
						24.5253	26.1938	34.2981				7.42541	14.1515	28.7446													21.5759	32.6526	22.7216
						24.5118	27.1971	34.1586				7.41497	14.1202	28.5641													21.5788	32.7223	22.8734
						24.4143	28.4409	34.0673				7.41876	14.1541	28.6411													21.6115	32.7821	23.1091
						24.2793	29.9527	34.0668				7.43564	14.2698	28.9195													21.6663	32.8205	23.4214
						24.1535	31.6048	34.2865				7.45503	14.4694	29.3281													21.7185	32.8524	23.7943
						24.0704	33.1695	34.7257				7.46051	14.7029	29.8109													21.7569	32.9268	24.1765
						24.0468	34.3816	35.2364				7.44352	14.8815	30.3015													21.8027	33.0628	24.4993
						24.0618	35.0259	35.561				7.41489	14.9461	30.6798													21.8921	33.1928	24.7238
						24.0618	34.9724	35.5972				7.401	14.9163	30.8													22.0443	33.2246	24.851
						24.0496	34.1912	35.5151				7.42675	14.8758	30.5955													22.2513	33.1911	24.9062
						24.0417	32.7565	35.5201				7.4989	14.9188	30.1571													22.4931	33.3189	24.9467
						24.032	30.8376	35.7395				7.60253	15.0935	29.6913													22.7545	33.921	25.0571
						24.012	28.6177	36.1795				7.71255	15.3709	29.3993													23.0282	35.187	25.2696
						23.9649	26.313	36.7625				7.81123	15.6575	29.3884													23.3107	37.0376	25.4902
						23.9237	24.2647	37.386				7.9021	15.8381	29.6586													23.6032	39.1615	25.5717
						23.9757	22.7308	37.8701				8.01323	15.8242	30.1198													23.9213	41.1834	25.4801
						24.1231	21.7845	38.0897				8.18306	15.5958	30.6251													24.3006	42.8151	25.3403
						24.2709	21.3124	38.0214				8.43364	15.2226	31.0375													24.7849	43.913	25.3067
						24.3403	21.0487	37.7267				8.75122	14.8379	31.3044													25.4039	44.4773	25.4399
						24.308	20.7526	37.3784				9.09105	14.5699	31.4679													26.1553	44.6186	25.7077
						24.2263	20.3159	37.1105				9.40451	14.4794	31.5951													26.9928	44.4883	26.0229
						24.1726	19.7276	36.9127				9.67214	14.5467	31.7005													27.8221	44.203	26.2547
						24.1903	19.0246	36.7063				9.91764	14.7117	31.7419													28.5191	43.8147	26.2818
						24.2601	18.2783	36.4566				10.1829	14.9431	31.6899													28.9761	43.3408	26.0867
						24.3305	17.6149	36.139				10.4733	15.298	31.5829													29.135	42.8117	25.76
						24.3467	17.1183	35.7865				10.7245	15.9203	31.4988													28.9766	42.2963	25.3927
						24.279	16.8463	35.4437				10.8399	16.9618	31.4687													28.4957	41.8906	24.9996
						24.1672	16.7568	35.116				10.7802	18.4777	31.4156													27.7102	41.6857	24.556
						24.092	16.8066	34.7816				10.6101	20.3824	31.1794													26.6896	41.74	24.0733
						24.1112	17.0013	34.4837				10.441	22.5035	30.6207													25.5529	42.0692	23.6169
						24.206	17.2653	34.3912				10.3274	24.6687	29.7394													24.4331	42.6465	23.2612
						24.327	17.4824	34.6448				10.2245	26.7187	28.7144													23.4418	43.4085	23.0461
						24.4134	17.6201	35.2309				10.0321	28.4535	27.8103													22.6521	44.2754	22.9862
						24.4113	17.6347	35.9462				9.6695	29.6398	27.2152													22.0969	45.1629	23.1131
						24.3622	17.4901	36.5527				9.12718	30.1431	26.9592													21.7709	45.968	23.4733
						24.3135	17.3055	36.9821				8.479	30.0704	26.9534													21.6311	46.5589	24.0694
						24.2688	17.2617	37.3446				7.85285	29.7737	27.0477													21.6027	46.8172	24.8255
						24.2126	17.4653	37.7475				7.36794	29.6753	27.061													21.5989	46.7083	25.632
						24.1262	17.9298	38.1927				7.07333	30.0062	26.8644													21.552	46.2984	26.418
						24.0453	18.6011	38.6464				6.93113	30.6315	26.4932													21.4383	45.6923	27.1756
						23.9963	19.44	39.1317				6.85649	31.1244	26.1316													21.2879	44.9658	27.9267
						23.9665	20.4246	39.7126				6.77848	31.0595	25.9405													21.1687	44.161	28.6752
						23.9767	21.5316	40.2961				6.67224	30.3013	25.9158													21.1455	43.315	29.3861
						24.0498	22.7789	40.6491																			21.2316	42.4364	30.0005
						24.1818	24.1977	40.6308																			21.3744	41.4254	30.4601
						24.3121	25.7723	40.2183																			21.4938	40.0492	30.7133
						24.3923	27.3593	39.4695																			21.5377	38.0752	30.7232
						24.4735	28.7775	38.4942																			21.5036	35.4851	30.5178
						24.6014	29.9173	37.3895																			21.4203	32.5568	30.2423
						24.7674	30.7383	36.2381																			21.3213	29.7176	30.1236
						24.9541	31.3199	35.2015																			21.2318	27.3107	30.3338
						25.1859	31.8004	34.4284																			21.1654	25.4783	30.8646
						25.5186	32.1957	33.9798																			21.1252	24.2098	31.5262
						26.0516	32.3527	33.7952																			21.1098	23.4583	32.0681
						26.9614	32.0041	33.7303																			21.1219	23.2122	32.3271
						28.3809	30.9159	33.6462																			21.1668	23.4884	32.2873
						30.2264	29.1862	33.5308																			21.2377	24.3036	32.0145
						32.1791	27.2543	33.4344																			21.3093	25.6805	31.5643
						33.8869	25.4972	33.3459																			21.3568	27.6361	30.9914
						35.1354	23.967	33.276																			21.3831	30.0966	30.4264
						35.8899	22.5162	33.3063																			21.4189	32.8228	30.0651
						36.2781	21.0927	33.5345																			21.4808	35.4732	30.0257
						36.4673	19.7625	33.9178																			21.5391	37.7659	30.2205
						36.5437	18.5727	34.2584																			21.5476	39.5699	30.4008
						36.4634	17.6005	34.4002																			21.5014	40.8559	30.3464
						36.1844	16.9149	34.393																			21.4389	41.5997	30.0256
						35.771	16.4743	34.4229																			21.3922	41.7647	29.5981
						35.3377	16.1939	34.6233																			21.3617	41.3857	29.2809
						35.0158	15.9843	35.0366																			21.3427	40.647	29.1968
						34.8537	15.781	35.6358																			21.3523	39.848	29.318
						34.7967	15.6689	36.312																			21.4117	39.2634	29.512
						34.7148	15.7469	36.8997																			21.5057	39.0057	29.6142
						34.4833	16.0402	37.2771																			21.5757	39.0035	29.5004
						34.0848	16.5418	37.4449																			21.5689	39.1179	29.1604
						33.5633	17.2176	37.4544																			21.4977	39.2892	28.7146
						32.9341	17.9991	37.3455																			21.4453	39.5737	28.3381
						32.2947	18.8223	37.1817																			21.5115	40.0635	28.1714
						31.7498	19.5522	36.9935																			21.7491	40.8083	28.2831
						31.3249	20.0186	36.8017																			22.1375	41.7952	28.6469
						31.0213	20.1759	36.6486																			22.6053	42.9413	29.1303
						30.821	20.1248	36.475																			23.079	44.0832	29.5562
						30.6824	19.9939	36.1892																			23.5177	44.9957	29.8215
						30.5588	19.8444	35.7891																			23.9072	45.4442	29.9553
						30.3866	19.6844	35.2899																			24.2369	45.2598	30.0518
						30.1218	19.5286	34.7621																			24.4967	44.4261	30.1621
						29.7851	19.398	34.3473																			24.6949	43.1306	30.2763
						29.3919	19.3652	34.0913																			24.8587	41.719	30.3981
						28.9061	19.4925	34.0017																			25.0079	40.5482	30.5809
						28.3544	19.7812	34.035																			25.1423	39.8138	30.8517
						27.79	20.1758	34.176																			25.2623	39.4657	31.1265
						27.2256	20.5337	34.4256																			25.3823	39.2821	31.2545
						26.6481	20.7492	34.6946																			25.5064	39.0387	31.1523
						26.0592	20.8329	34.9155																			25.6089	38.6286	30.8803
						25.4807	20.824	35.1236																			25.6666	38.049	30.5955
						24.9358	20.733	35.407																			25.7102	37.3208	30.4456
						24.4755	20.5879	35.8189																			25.8166	36.4592	30.4771
						24.1363	20.4655	36.2302																			26.0314	35.5266	30.6059
						23.9185	20.3778	36.4523																			26.3075	34.6766	30.6939
						23.8127	20.3428	36.4392																			26.5361	34.1111	30.6811
						23.8013	20.3743	36.2336																			26.6334	33.9785	30.6278
						23.8109	20.441	35.9333																			26.5894	34.2999	30.6131
						23.78	20.5456	35.7016																			26.4414	34.9558	30.6168
						23.7197	20.6361	35.6297																			26.2204	35.7342	30.5298
						23.6672	20.6113	35.6578																			25.9249	36.4373	30.2717
						23.6587	20.4613	35.6627																			25.5394	36.9918	29.8755
						23.6768	20.2995	35.4464																			25.068	37.4611	29.4503
						23.6721	20.2511	34.9658																			24.5414	37.938	29.0795
						23.662	20.3737	34.3577																			23.996	38.4342	28.7743
						23.7055	20.618	33.7184																			23.4643	38.8757	28.5146
						23.8202	20.8372	33.1056																			22.9864	39.1704	28.2923
						23.9916	20.8984	32.6069																			22.6117	39.2594	28.1049
						24.1708	20.7051	32.2717																			22.3715	39.1248	27.9291
						24.2545	20.2227	32.0869																			22.2487	38.7791	27.7239
						24.2071	19.5834	32.0544																			22.1838	38.2598	27.4746
						24.097	18.8686	32.2145																			22.1151	37.6284	27.254
						24.0097	18.0934	32.6291																			22.0088	36.9539	27.2178
						23.9757	17.2957	33.3076																			21.8521	36.2795	27.4903
						23.942	16.5035	34.0831																			21.6373	35.6073	28.0409
						23.8626	15.7522	34.6481																			21.3665	34.9212	28.6918
						23.7531	15.0576	34.8725																			21.0696	34.2237	29.2479
						23.6505	14.432	34.7958																			20.8041	33.5503	29.606
						23.5935	13.9156	34.4338																			20.6304	32.9403	29.7461
						23.6396	13.5732	33.8902																			20.5809	32.3744	29.6554
						23.8002	13.4744	33.3908																			20.643	31.7326	29.3076
						24.0165	13.5858	33.1125																			20.7616	30.8365	28.7324
						24.2193	13.7738	33.0567																			20.8638	29.5782	28.0714
						24.3844	13.9854	33.1211
						24.5197	14.2705	33.2598
						24.617	14.6468	33.4735
						24.6647	15.0747	33.7774
						24.6423	15.5153	34.2282
						24.535	15.9264	34.8412
						24.3743	16.2507	35.5337
						24.2042	16.4392	36.2359
						24.0648	16.531	36.8325
						23.9988	16.6067	37.2004
						24.0304	16.746	37.3071
						24.1412	17.0261	37.1369
						24.2902	17.5011	36.6673
						24.4359	18.1746	36.0136
						24.5228	18.9767	35.3109
						24.504	19.7748	34.6459
						24.3856	20.3862	34.1392
						24.1836	20.7133	33.8462
						23.9133	20.8225	33.6969
						23.6825	20.8336	33.5114
						23.6163	20.8552	33.1641
						23.7809	20.9845	32.6647
						24.202	21.2231	32.0918
						24.8183	21.5404	31.5879
						25.5471	21.8597	31.346
						26.3774	22.0971	31.5391
						27.3047	22.1869	32.198
						28.3305	22.0811	33.2134
						29.4747	21.7626	34.3644
						30.6985	21.2593	35.4039
						31.859	20.6514	36.2097
						32.8066	20.0181	36.7593
						33.427	19.411	37.1512
						33.6643	18.8971	37.4504
						33.5785	18.5217	37.6055
						33.2735	18.2505	37.6029
						32.8272	17.9843	37.3878
						32.3056	17.633	36.9356
						31.8235	17.2434	36.4032
						31.503	16.9558	36.0601
						31.368	16.8379	36.0152
						31.4099	16.8342	36.1498
						31.5822	16.9576	36.2602
						31.7922	17.3569	36.2191
						31.9839	18.1077	36.0266
						32.1	19.1043	35.7065
						32.1314	20.1751	35.1996
						32.118	21.1959	34.4344
						32.0734	22.0465	33.5453
						32.0363	22.6418	32.7989
						32.0445	23.0186	32.3216
						32.0729	23.321	32.0778
						32.0431	23.7504	31.9665
						31.8726	24.4787	31.7988
						31.5072	25.5567	31.4242
						30.9331	26.847	30.9316
						30.1551	28.1202	30.5294
						29.2482	29.1764	30.3276
						28.3702	29.8304	30.29
						27.6463	30.0093	30.2938
						27.1081	29.8016	30.1521
						26.7423	29.4262	29.7264
						26.5235	29.1242	29.0136
						26.4359	28.9802	28.0609
						26.4377	28.8785	26.9457
						26.4731	28.6017	25.8527
						26.5157	28.0299	24.9604
						26.4951	27.2027	24.3378
						26.353	26.1887	23.9648
						26.1405	25.0466	23.9445
						25.9086	23.8855	24.3182
						25.7252	22.8567	24.8941
						25.6547	22.1129	25.5239
						25.6914	21.7141	26.1818
						25.7653	21.5731	26.8131
						25.8064	21.5501	27.4202
						25.7718	21.5253	28.1313
						25.6076	21.5073	29.018
						25.3537	21.6502	29.9948
						25.1127	22.0609	30.8732
						24.9517	22.6648	31.4538
						24.9097	23.3057	31.6515
						24.9646	23.8665	31.5717
						25.0364	24.3402	31.3126
						25.0697	24.7261	30.9676
						25.0547	24.9527	30.6631
						25.0133	24.9067	30.4591
						24.9621	24.5438	30.3594
						24.8897	23.9122	30.3164
						24.8015	23.142	30.2348
						24.7186	22.3458	30.0974
						24.6336	21.5406	30.0133
						24.5245	20.6972	30.0629
						24.3986	19.7145	30.3769

## Sheet: Fig 2H
hidΔ.GFP ftzΔ.attP
Sample 1			Sample 2			Sample 3			Sample 4			Sample 5			Sample 6			Sample 7
mean en intensity (au)	mean dpERK intensity (au)	mean GFP intensity (au)	mean en intensity (au)	mean dpERK intensity (au)	mean GFP intensity (au)	mean en intensity (au)	mean dpERK intensity (au)	mean GFP intensity (au)	mean en intensity (au)	mean dpERK intensity (au)	mean GFP intensity (au)	mean en intensity (au)	mean dpERK intensity (au)	mean GFP intensity (au)	mean en intensity (au)	mean dpERK intensity (au)	mean GFP intensity (au)	mean en intensity (au)	mean dpERK intensity (au)	mean GFP intensity (au)
24.5153	29.3847	39.3146	20.2842	39.0388	29.1089	19.3108	16.7987	21.0187	16.1032	24.9837	24.9431	15.2442	15.5707	28.5359	13.5208	9.75488	20.0483	18.5567	17.5244	19.9033
24.4888	29.9591	39.0727	20.1827	41.5324	28.6394	19.3082	16.9109	20.893	16.1725	27.0172	24.1683	15.3125	15.9821	27.8448	13.6931	10.2441	20.1534	18.0662	19.7525	20.8394
24.4692	30.3792	38.91	20.1241	43.5416	28.4022	19.372	16.9611	20.8908	16.6702	26.9407	23.434	15.3364	16.2675	27.0581	13.8116	10.8258	20.3532	18.1412	22.1021	20.0023
24.5327	30.8264	38.9631	20.1816	44.8396	28.3781	19.4835	16.9261	20.9589	17.0556	26.6309	23.1043	15.2879	16.4355	26.408	13.9221	11.5321	20.6524	18.3437	22.8393	19.1325
24.709	31.4965	39.238	20.4077	45.3712	28.4494	19.6	16.8584	20.9764	16.9651	26.0611	22.6943	15.1965	16.4973	26.0704	14.0861	12.3423	21.0027	19.0871	22.3946	18.0954
24.9495	32.4409	39.6048	20.8207	45.2193	28.4771	19.6848	16.8708	20.8483	16.7716	26.9592	22.1603	15.117	16.4459	26.0772	14.3231	13.2208	21.3858	19.7952	22.4947	18.1529
25.1483	33.5207	39.8968	21.4316	44.5752	28.4286	19.7363	17.0813	20.6049	17.1385	28.2559	21.8509	15.0889	16.2818	26.3474	14.5915	14.1219	21.8533	20.8152	23.0113	17.422
25.2175	34.5112	40.0023	22.2672	43.7211	28.4179	19.7596	17.5688	20.3619	17.0536	28.3991	21.581	15.1203	16.0598	26.7575	14.8413	14.9694	22.4965	21.5561	22.7249	17.1872
25.1572	35.2403	39.8845	23.3504	42.9528	28.5957	19.7568	18.3894	20.2188	17.6464	30.8495	21.0605	15.1945	15.89	27.1788	15.0835	15.6709	23.3811	23.1167	24.2748	17.397
25.0473	35.6232	39.5768	24.6534	42.4565	29.0003	19.7184	19.5599	20.1778	17.0092	32.4646	20.5171	15.2772	15.8933	27.5156	15.3879	16.1626	24.5207	25.6017	25.5122	16.4247
24.9776	35.6069	39.1864	26.0719	42.2641	29.5328	19.644	20.9818	20.1827	16.6773	34.666	20.094	15.3314	16.1675	27.7647	15.811	16.4278	25.9092	30.6244	25.121	16.0657
24.9889	35.1375	38.8618	27.4465	42.3333	30.0691	19.5412	22.3569	20.1802	16.978	35.0981	19.5835	15.3449	16.7817	28.0097	16.3464	16.4817	27.5288	34.2674	24.4182	15.6375
25.0703	34.1905	38.7102	28.6145	42.6491	30.5863	19.4586	23.3072	20.1492	16.8732	36.4139	18.8847	15.3549	17.7576	28.3189	16.9475	16.3745	29.2776	36.7426	23.6736	16.2027
25.1896	32.8012	38.7408	29.476	43.231	31.1775	19.4633	23.6008	20.1149	16.6653	37.5793	17.9462	15.4352	19.0351	28.6519	17.5787	16.2189	30.9261	39.0477	23.1306	15.7592
25.318	31.0747	38.885	30.0408	44.0535	31.9359	19.5887	23.1934	20.1353	17.0476	38.2367	17.1329	15.6492	20.4895	28.8858	18.222	16.1904	32.212	42.2958	24.5221	15.0296
25.4436	29.2092	39.0498	30.4118	44.9848	32.816	19.8328	22.2592	20.2793	16.7687	39.0669	16.9007	16.0059	22.0083	28.9217	18.8424	16.4673	33.002	44.7281	26.7343	14.7435
25.5756	27.4947	39.1396	30.7081	45.8187	33.6168	20.1588	21.1286	20.5583	16.7667	40.3746	16.8674	16.4505	23.5387	28.7401	19.3767	17.1485	33.354	44.8519	28.5136	14.4077
25.7375	26.2133	39.0506	31.0113	46.3728	34.1089	20.5056	20.1181	20.8871	17.622	42.5764	16.4822	16.8908	25.0605	28.3672	19.7815	18.2239	33.4116	45.2089	30.12	14.5595
25.9465	25.4941	38.6689	31.3739	46.5816	34.184	20.7984	19.3844	21.1238	17.964	44.6364	16.2042	17.2454	26.5194	27.8477	20.0923	19.6305	33.2389	47.145	31.6256	14.8651
26.1916	25.2749	37.8805	31.8153	46.528	33.9059	20.9949	18.9648	21.1546	18.6345	46.35	16.5707	17.4974	27.7388	27.2592	20.4149	21.3486	32.7812	47.666	31.383	15.6012
26.425	25.4077	36.6039	32.263	46.3849	33.4565	21.0962	18.7949	20.968	19.0877	47.9589	16.9859	17.7129	28.3661	26.6878	20.8407	23.4526	32.0089	49.1087	30.8744	15.9493
26.5837	25.7926	34.8602	32.5383	46.282	33.0312	21.1259	18.789	20.6771	19.935	49.9144	16.9279	17.9883	28.0013	26.1602	21.3687	26.0659	31.0849	50.3138	29.6996	16.3641
26.6443	26.4154	32.8449	32.4829	46.1912	32.7472	21.1041	18.8681	20.4338	20.5289	52.3919	16.6922	18.3525	26.5141	25.6444	21.8986	29.2531	30.3443	49.5446	28.7066	15.231
26.6671	27.2808	30.9079	32.1367	45.9519	32.6143	21.0451	18.9666	20.2605	21.5905	54.4662	16.6726	18.7175	24.2467	25.1323	22.2845	32.9332	30.0684	47.1969	26.9453	15.0047
26.7666	28.3247	29.4038	31.764	45.432	32.5733	20.9599	19.0871	20.1221	22.0747	55.2977	17.2362	18.9356	21.8403	24.6815	22.4084	36.8773	30.2701	41.0638	25.839	14.6579
27.0225	29.399	28.5092	31.672	44.6668	32.5695	20.866	19.2574	20.0353	22.8596	56.9646	18.4388	18.9167	19.836	24.3594	22.2539	40.7717	30.7153	33.4897	22.8404	13.1057
27.4315	30.3569	28.1579	31.9757	43.8459	32.6109	20.7847	19.4825	20.0511	22.9373	56.7971	19.9527	18.6996	18.4352	24.1787	21.9432	44.2954	31.1571	26.9383	19.4892	13.5
27.9472	31.1652	28.1313	32.5015	43.1879	32.7817	20.7195	19.715	20.2064	23.6924	56.142	21.3625	18.42	17.5658	24.0967	21.6962	47.1946	31.5378	22.8682	15.9395	15.6874
28.5477	31.9203	28.1973	32.8911	42.842	33.1986	20.6894	19.8801	20.5206	23.1532	53.88	22.4771	18.2095	17.0813	24.0502	21.7183	49.3628	31.9839	20.6597	12.746	18.1615
29.2464	32.743	28.1879	32.815	42.8863	33.9428	20.7255	19.8791	20.9131	22.4381	50.3165	23.4027	18.1069	16.884	23.9752	22.0786	50.8889	32.6363	19.6155	10.4955	21.595
30.0497	33.668	28.0088	32.1355	43.3683	35.0134	20.835	19.6735	21.2639	22.0752	47.6435	24.0273	18.0509	16.9292	23.8252	22.6607	52.0127	33.4748	18.7097	8.62245	23.6509
30.9125	34.639	27.6277	30.9253	44.2834	36.3123	20.9917	19.3231	21.4469	22.3017	44.3065	24.3722	17.9485	17.1776	23.6108	23.2317	52.9743	34.2708	18.6713	8.01976	25.3802
31.7259	35.5686	27.0653	29.381	45.4975	37.6456	21.1627	18.9486	21.3817	22.2912	39.0618	24.8857	17.7483	17.5699	23.4255	23.5863	53.8407	34.72	18.6092	7.36071	26.7426
32.338	36.3728	26.38	27.7341	46.7463	38.7705	21.347	18.6473	21.1019	22.3775	31.846	25.748	17.4554	18.0466	23.399	23.6617	54.4384	34.6647	18.5209	7.17287	28.2014
45.5991	36.9722	25.6392	26.2051	47.7565	39.523	21.564	18.4349	20.7541	21.6287	26.8525	26.5395	17.1042	18.5679	23.5969	23.5522	54.4601	34.2125	18.6057	6.57429	27.1187
32.4089	37.2926	24.906	24.9714	48.3493	39.9359	21.8269	18.2795	20.4681	20.1996	23.948	26.9622	16.7373	19.0857	23.9665	23.4257	53.6637	33.6364	18.1943	6.49974	27.4459
31.7355	37.2561	24.2634	24.1188	48.4218	40.1834	22.1722	18.1429	20.3278	20.7614	21.923	26.9984	16.4063	19.4961	24.3851	23.3952	52.0028	33.1784	18.6333	6.63377	28.1304
30.6137	36.7589	23.8427	23.6122	47.9078	40.38	22.6047	17.9956	20.3428	20.6766	20.9606	27.0261	16.1639	19.6538	24.7646	23.4355	49.6215	32.9668	18.0697	6.63906	29.2539
29.155	35.6839	23.7892	23.3328	46.8407	40.4797	23.0726	17.8069	20.468	20.1934	21.3069	27.1843	16.0341	19.46	25.119	23.4266	46.7978	33.0566	17.6148	6.93834	29.3479
27.5561	33.9759	24.1754	23.1618	45.4381	40.3982	23.5257	17.5481	20.6797	19.777	21.7815	27.2874	15.9934	18.9248	25.5377	23.2867	43.9209	33.4426	18.2925	6.75392	30.5033
26.0452	31.7138	24.9487	23.0396	44.0385	40.175	23.9411	17.2202	20.9001	18.8672	23.4703	27.4784	15.9857	18.1278	26.1009	23.0595	41.4579	34.0277	17.8443	6.59379	28.946
24.772	29.1102	25.9691	22.9542	42.8996	39.9737	24.3357	16.8629	21.0264	18.1013	25.0991	27.6522	15.9552	17.1475	26.8331	22.8652	39.8276	34.6623	18.151	6.67837	30.049
23.7496	26.4401	27.0943	22.8921	42.0498	39.9655	24.7584	16.5491	20.989	17.3304	27.2216	27.1946	15.8684	16.0569	27.738	22.7822	39.2245	35.2617	18.964	6.26628	29.5886
22.9203	23.9516	28.2315	22.8206	41.3351	40.253	25.2144	16.4216	20.7251	17.8013	28.9585	26.2927	15.726	14.9611	28.8607	22.7817	39.5394	35.8525	18.1099	6.37537	30.6097
22.2674	21.8085	29.331	22.7132	40.6044	40.8548	25.6354	16.5918	20.2782	17.198	30.8406	25.7742	15.5662	13.9893	30.2882	22.7474	40.4436	36.4818	17.676	6.57238	28.8822
21.8431	20.0898	30.3802	22.5696	39.852	41.6844	25.9365	17.1516	19.7383	17.0823	31.7793	25.7795	15.4457	13.2378	32.0514	22.5292	41.5466	37.1121	17.5947	6.42853	27.9885
21.6939	18.8293	31.4397	22.4165	39.1831	42.5555	26.0956	18.102	19.2432	17.3012	31.6455	26.2287	15.3975	12.736	34.0144	22.0067	42.4978	37.6375	17.4859	6.53402	28.213
21.7821	18.0311	32.661	22.3033	38.654	43.2932	26.1646	19.3101	18.8776	17.2456	31.4873	26.9986	15.4105	12.4597	35.8924	21.1648	43.0155	37.9944	17.7164	6.50654	29.0621
21.9875	17.6434	34.1977	22.2764	38.1699	43.8857	26.1954	20.5664	18.6262	17.2096	30.6404	27.8695	15.4519	12.3542	37.4108	20.1325	42.915	38.2372	18.337	6.53314	29.0674
22.179	17.544	36.0593	22.3293	37.5437	44.5142	26.1982	21.6682	18.4027	17.1862	29.907	28.5131	15.502	12.3486	38.4419	19.1251	42.1454	38.5128	17.9962	6.46977	29.8823
22.2904	17.5765	38.0607	22.3941	36.6431	45.4337	26.1957	22.4478	18.1016	17.0723	28.1084	28.979	15.5624	12.3793	39.0026	18.3229	40.7713	38.9625	18.1034	6.66994	30.3252
22.3396	17.6037	39.9279	22.4128	35.4893	46.8195	26.2264	22.9029	17.7037	17.7938	25.8217	29.4314	15.6423	12.415	39.1746	17.7912	38.914	39.6257	17.8663	6.64253	29.6169
22.3837	17.5339	41.4568	22.3988	34.2307	48.6678	26.3414	23.1807	17.2255	17.6638	22.7953	29.8406	15.7441	12.4588	39.0576	17.4953	36.7272	40.4314	17.1168	6.90188	29.6102
22.4564	17.3254	42.5958	22.4047	33.0242	50.7886	26.6145	23.4804	16.7967	17.0728	20.3153	30.2073	15.857	12.5348	38.7728	17.3697	34.4023	41.2886	17.2403	6.88284	28.4085
22.5495	16.9916	43.4127	22.4376	31.9434	52.9129	27.0619	23.8782	16.4778	17.1098	18.5199	30.7104	15.959	12.6776	38.458	17.3672	32.1406	42.1745	17.8884	6.79279	28.2321
22.646	16.5978	44.0153	22.4404	30.9922	54.8451	27.647	24.3392	16.2812	17.8874	16.4219	31.2847	16.0253	12.9176	38.2229	17.4508	30.0995	43.1253	18.1242	6.70504	29.4366
22.7528	16.2311	44.5117	22.3562	30.1631	56.5126	28.2991	24.8136	16.1345	17.4879	16.158	31.9886	16.0404	13.2566	38.0936	17.5607	28.3758	44.1539	18.5258	6.90471	29.3166
22.8894	15.9495	45.0157	22.1959	29.4456	57.8746	28.9382	25.274	16.0046	17.6792	15.9275	32.8971	16.0096	13.6571	38.0008	17.618	27.0311	45.186	18.8005	6.95641	29.9005
23.0569	15.7571	45.6184	22.0379	28.812	58.8454	29.4486	25.6779	15.903	17.4778	14.4182	33.5872	15.9553	14.0543	37.8326	17.5789	26.1104	46.0916	18.9569	6.92225	29.4606
23.2322	15.6324	46.3143	21.9687	28.2367	59.3708	29.7234	25.9971	15.8232	17.3381	14.0594	33.8986	15.9041	14.3663	37.5224	17.4743	25.6223	46.7937	19.2114	6.70103	31.1553
23.3901	15.5698	46.982	22.02	27.714	59.5708	29.7451	26.2514	15.7481	17.1689	13.492	34.2367	15.8776	14.5071	37.1085	17.3772	25.4957	47.3356	18.5764	6.6329	31.5602
23.5175	15.5793	47.4797	22.1597	27.2367	59.7489	29.5286	26.4812	15.6248	17.6726	13.8212	34.5876	15.8854	14.4347	36.7039	17.3389	25.5588	47.8073	18.2255	7.03328	30.6427
23.6131	15.6545	47.7613	22.3338	26.7691	60.2167	29.0717	26.648	15.444	17.858	13.6993	34.9686	15.9202	14.2152	36.3898	17.3651	25.5677	48.2129	18.7815	7.18356	30.385
22	15.7554	47.8874	22.498	26.2424	61.0881	28.3398	26.7064	15.249	17.5516	13.1322	35.5902	15.9658	14.0333	36.1612	17.436	25.2712	48.4499	18.2968	7.10679	30.256
22	15.8243	47.9389	22.6162	25.5879	62.2127	27.3046	26.6592	15.0941	15	13.0021	36.5339	16.0168	14.1245	35.9987	17.5222	24.4831	48.4457	18.2152	7.30571	29.2796
22	15.8226	47.9449	22.6683	24.8373	63.2848	26.0095	26.5073	15.0511	15	13.8088	37.5245	16.0792	14.6847	35.9475	17.5856	23.1554	48.2883	18.1405	7.60257	28.546
22	15.7589	47.8797	22.6722	24.2304	64.0347	24.597	26.2198	15.1177	15	14.155	38.2452	16.1448	15.7907	36.0828	17.591	21.4328	48.1585	18.071	8.1664	28.0631
22	15.6777	47.7059	22.674	24.1715	64.375	23.2644	25.7396	15.2471	15	13.9295	38.9141	16.1787	17.3454	36.4267	17.5303	19.6251	48.1085	18.9054	7.42791	29.3749
22	15.6167	47.4315	22.7035	24.9939	64.4258	22.135	25.1102	15.4166	15	14.8005	39.6522	16.1472	19.0989	36.9232	17.4296	18.0683	47.9583	18.879	7.93265	29.7801
22	15.5844	47.1481	22.746	26.7415	64.4197	21.219	24.364	15.6316	15	14.8973	40.4327	16.053	20.7824	37.4578	17.3263	16.9573	47.4741	18.4605	8.38917	29.7074
22	15.5685	47.003	22.7667	29.1577	64.5565	20.5035	23.564	15.9161	15	15.5727	41.1485	15.9413	22.2681	37.8963	17.2403	16.2779	46.6533	18.3993	8.74095	29.9164
22	15.5467	47.098	22.753	31.8338	64.899	19.9746	22.901	16.2866	15	15.1895	41.744	15.8748	23.6069	38.1511	17.1663	15.8771	45.7942	19.26	9.41364	29.0163
22	15.4945	47.3917	22.723	34.3492	65.3727	19.6244	22.4933	16.758	15	15.0033	42.4831	15.9041	24.904	38.2352	17.09	15.5818	45.2651	18.7233	9.8775	27.5315
22	15.4168	47.6916	22.6955	36.3321	65.8467	19.4313	22.3165	17.3459	15	14.0197	43.4513	16.0371	26.1556	38.2346	17.0101	15.2736	45.207	18.3759	11.6406	27.3501
22	15.3849	47.7642	22.67	37.4862	66.2235	19.3474	22.3051	18.0597	15	14.044	44.1899	16.2176	27.229	38.2293	16.9471	14.9006	45.4541	18.3358	12.442	26.4767
22	15.5086	47.4933	22.6403	37.6346	66.4903	19.3291	22.3808	18.906	15	13.2279	44.2352	16.351	28.024	38.2511	16.9295	14.4635	45.7195	19.4696	13.9604	25.6659
22	15.8295	46.9589	22.6117	36.7699	66.7218	19.3354	22.4363	19.9239	15	13.3476	44.115	16.3759	28.62	38.2978	16.9683	13.9951	45.8631	19.4364	16.2313	25.0412
22	16.2339	46.3635	22.5916	35.0735	67.029	19.3407	22.3794	21.1509	15	13.8113	44.5081	16.307	29.2127	38.3486	17.051	13.5374	46.012	20.9643	17.9783	25.0983
22	16.4951	45.8836	22.5752	32.9016	67.4705	19.3397	22.2072	22.5646	15	13.787	45.1553	16.205	29.9121	38.3549	17.1623	13.1245	46.4254	22.2383	19.9585	23.8792
22	16.4303	45.571	22.5617	30.7522	67.9922	19.3414	21.9635	24.0504	15	14.3857	45.6542	16.1328	30.6374	38.2389	17.2994	12.7719	47.232	21.3784	21.9749	23.208
22	16.0415	45.3561	22.5804	29.1731	68.4437	19.3654	21.692	25.4171	15	13.0577	45.7374	16.1555	31.1963	37.945	17.4541	12.4714	48.3037	22.1392	22.4298	22.3471
22	15.5212	45.1229	22.672	28.5618	68.6667	19.4202	21.3712	26.5103	15	13.3437	45.3041	16.3439	31.4584	37.5163	17.5989	12.1952	49.3791	23.7195	22.0411	21.9312
22	15.124	44.8003	22.8326	28.9479	68.6057	19.4982	20.9252	27.277	15	13.7495	44.5117	16.7296	31.4972	37.0961	17.7145	11.9175	50.2723	25.9704	21.9143	21.912
22	15.0118	44.4098	22.9962	29.9683	68.3728	19.5831	20.2837	27.7642	15	13.445	43.5183	17.262	31.5842	36.8218	17.8218	11.6409	50.9414	27.9583	21.8663	21.2117
22	15.1817	44.0497	23.0904	31.1117	68.1917	19.6606	19.492	28.0644	15	13.7341	42.5299	17.8358	31.9763	36.7229	17.9545	11.3978	51.4042	29.2764	21.5352	19.5012
22	15.4971	43.8464	23.1039	32.0373	68.2299	19.7242	18.6092	28.2682	15	14.1526	41.9388	18.3681	32.6589	36.7294	18.1012	11.2243	51.6663	29.7703	21.0717	19.7128
22	15.7788	43.8976	23.0908	32.7131	68.4579	19.7942	17.6643	28.4204	15	13.8073	42.0198	18.8477	33.3213	36.7408	18.2044	11.1361	51.757	30.1591	20.9057	18.6828
22	15.9061	44.2185	23.1142	33.3159	68.6782	19.906	16.6721	28.5375	15	13.2312	42.0938	19.3083	33.6276	36.6575	18.2195	11.1272	51.7704	30.2655	20.0175	18.0567
22	15.8693	44.7152	23.1934	34.006	68.7056	20.0564	15.6575	28.6016	15	13.7021	41.5144	19.7611	33.5221	36.3887	18.1581	11.1821	51.7878	30.83	19.0557	18.9358
22	15.7414	45.2239	23.3077	34.7339	68.5226	20.207	14.6734	28.5281	15	13.9061	40.5022	20.1495	33.2907	35.9043	18.0699	11.2808	51.7666	31.1325	20.133	18.4634
22	15.6029	45.6007	23.4318	35.2161	68.2619	20.3037	13.8185	28.2993	15	13.711	39.1987	20.3753	33.3378	35.2897	17.9988	11.4051	51.592	32.0296	19.8423	18.0165
22	15.4912	45.7845	23.5435	35.1163	68.0524	20.3087	13.1672	28.0062	15	13.5093	37.8224	20.3773	33.8976	34.7036	17.9618	11.5446	51.2691	33.6009	19.993	17.268
22	15.4009	45.7755	23.6027	34.3008	67.902	20.2209	12.7231	27.7791	15	13.3654	37.1836	20.1955	34.9247	34.2626	17.9602	11.6893	50.9812	35.1388	19.5678	17.1146
22	15.3139	45.5804	23.5583	32.9487	67.7373	20.0952	12.4505	27.7052	15	13.3757	37.3485	19.9578	36.1915	33.9889	18.0001	11.8203	50.9057	37.0502	17.9585	15.6341
22	15.2312	45.2138	23.3901	31.4322	67.5347	20.0116	12.2746	27.8112	15	13.3767	37.0871	19.7999	37.413	33.8685	18.0954	11.9211	51.0271	37.2859	15.4015	14.2902
22	15.1828	44.7518	23.134	30.1014	67.3807	20.0108	12.157	28.0566	15	13.9283	36.0263	19.7934	38.3001	33.9069	18.2487	11.9973	51.1804	37.3244	14.6126	14.2407
22	15.2135	44.3413	22.8628	29.166	67.3881	20.0817	12.1016	28.3562	15	13.8173	34.9035	19.9258	38.6152	34.0666	18.4289	12.0722	51.2242	37.2929	14.0153	15.652
22	15.3536	44.1315	22.64	28.7138	67.5647	20.1703	12.1229	28.6102	15	14.6148	34.314	20.1201	38.2588	34.1704	18.5809	12.1656	51.1236	36.8894	13.6495	17.0618
22	15.5833	44.1956	22.4849	28.7624	67.788	20.2336	12.2309	28.7536	15	15.0808	34.3612	20.2718	37.2804	33.9692	18.669	12.288	50.9104	36.6566	12.9386	17.7927
22	15.8141	44.515	22.3747	29.2625	67.912	20.242	12.4069	28.7382	15	16.8075	34.4521	20.2978	35.7997	33.3754	18.7121	12.4564	50.6332	36.277	12.3968	17.8994
22	15.9248	45.0147	22.2842	30.0664	67.8866	20.1955	12.6102	28.6316	15	18.0592	34.1473	20.1773	33.9701	32.5857	18.7589	12.6974	50.3453	35.1054	12.1464	18.352
22	15.8413	45.5989	22.2254	30.9411	67.7725	20.1156	12.789	28.5786	15	20.0969	33.8346	19.9585	32.023	31.9148	18.8282	13.0303	50.0969	34.615	12.263	19.0204
22	15.5862	46.1615	22.2424	31.6623	67.6607	19.9996	12.9028	28.6454	15	21.1185	33.9741	19.7253	30.2595	31.5301	18.887	13.4443	49.9259	33.3363	12.5167	19.4701
22	15.2523	46.5943	22.3651	32.1198	67.5943	19.8727	12.9405	28.7939	15	22.4637	34.4663	19.5392	28.9066	31.3841	18.8921	13.8866	49.8645	31.1435	12.4452	19.2075
22	14.9421	46.8146	22.5655	32.3377	67.5614	19.7735	12.9576	28.9767	15	22.714	35.1127	19.3992	27.9492	31.3624	18.8362	14.2595	49.9414	28.5718	12.332	19.4946
22	14.732	46.8052	22.7684	32.4074	67.5347	19.715	13.0302	29.1391	15	22.7888	35.893	19.2634	27.1205	31.4514	18.7425	14.4504	50.1505	26.3291	12.3349	20.2801
22	14.6643	46.6368	22.9158	32.4029	67.489	19.6857	13.1612	29.2582	15	23.2184	36.6994	19.1113	26.0918	31.7643	18.6246	14.3915	50.4124	25.0844	11.6944	20.2251
22	14.7395	46.4467	23.0167	32.3355	67.3831	19.6759	13.272	29.3665	15	22.1133	37.3168	18.9641	24.7069	32.4318	18.4713	14.0971	50.5848	24.4286	10.9234	20.1398
22	14.9163	46.3692	23.1211	32.1774	67.1673	19.6746	13.2676	29.4385	15	20.4249	37.9816	18.8417	23.0613	33.4779	18.2779	13.6402	50.5402	22.1583	10.3149	20.3934
22	15.1441	46.4567	23.2509	31.9371	66.8472	19.665	13.146	29.486	15	19.0359	39.0454	18.726	21.3865	34.7994	18.084	13.113	50.2643	20.4678	10.2416	20.3634
22	15.4029	46.6579	23.3701	31.7038	66.5368	19.6414	12.9763	29.5151	15	18.0273	40.5908	18.5831	19.8762	36.2395	17.9626	12.6177	49.8788	19.5096	10.3194	21.0159
22	15.6971	46.8778	23.4288	31.5971	66.4112	19.6156	12.8349	29.5369	15	17.952	42.1332	18.404	18.6006	37.6649	17.9656	12.2635	49.5347	18.409	10.5976	22.0843
22	16.0181	47.0645	23.4269	31.6771	66.5774	19.5974	12.7542	29.5925	15	17.6126	43.381	18.2136	17.5401	39.0039	18.0846	12.1296	49.2504	18.2354	11.1221	21.3918
22	16.3353	47.2411	23.4165	31.9235	66.9818	19.583	12.7119	29.74	15	16.7469	44.8103	18.0465	16.6633	40.2719	18.2591	12.216	48.8538	18.4088	11.0458	22.6539
22	16.6318	47.4492	23.4433	32.3098	67.4401	19.5823	12.6864	30.021	15	17.8591	46.3694	17.9102	15.9658	41.5464	18.4144	12.437	48.1107	18.0475	10.8164	22.1987
22	16.9402	47.6631	23.4977	32.8716	67.7452	19.6132	12.671	30.3402	15	17.6924	47.3318	17.7652	15.4526	42.8435	18.4998	12.6704	46.941	18.2412	10.7696	22.8648
22	17.3346	47.7843	23.5278	33.6574	67.7664	19.6839	12.6603	30.5641	15	17.0039	47.0617	17.5532	15.1092	44.002	18.5114	12.8198	45.5091	17.8212	10.1686	22.3625
22	17.8634	47.7412	23.4853	34.5862	67.5014	19.8003	12.6638	30.5505	15	16.5134	45.6908	17.2519	14.9056	44.7684	18.4805	12.846	44.0946	17.8888	9.36626	22.7164
22	18.4636	47.5853	23.3591	35.3528	67.0539	19.921	12.6863	30.2548	15	15.5447	44.2432	16.8927	14.8268	45.0363	18.4354	12.7547	42.8681	18.0926	8.86156	24.5299
22	18.9535	47.4618	23.1705	35.5005	66.5395	20.0104	12.7329	29.8355	15	16.1549	43.2306	16.5271	14.8829	44.9695	18.3815	12.568	41.7913	18.0603	8.75988	23.521
22	19.1454	47.4739	22.9461	34.6476	65.9985	20.0602	12.7886	29.4908	15	14.9782	42.4325	16.1898	15.0675	44.8661	18.32	12.3263	40.7336	17.6323	8.56109	25.792
22	18.971	47.5856	22.7036	32.7236	65.4085	20.0745	12.8467	29.335	15	15.3955	42.0927	15.8921	15.304	44.92	18.2726	12.1222	39.6699	18.6949	8.79364	25.7357
22	18.4937	47.674	22.4686	30.0367	64.7559	20.0869	12.9359	29.3156	15	14.9898	42.3237	15.6348	15.458	45.1089	18.2768	12.1014	38.7261	18.4681	8.93234	24.4706
22	17.8292	47.68	22.2865	27.1134	64.0449	20.1121	13.0478	29.2876	15	15.4891	42.4941	15.4259	15.4249	45.2802	18.3669	12.3948	38.0354	18.2231	9.04392	25.7634
22	17.0844	47.6897	22.197	24.4444	63.2468	20.1432	13.1649	29.1477	15	14.9175	42.0961	15.289	15.2083	45.3169	18.5485	13.048	37.603	18.8409	9.63656	28.0822
22	16.3536	47.8487	22.1979	22.3273	62.2968	20.1578	13.2782	28.8972	15	14.4077	41.586	15.2466	14.9144	45.2189	18.777	14.0289	37.3351	18.8029	9.60893	27.9822
22	15.7198	48.1888	22.2467	20.8777	61.1455	20.1383	13.3494	28.6061	15	14.6611	41.4093	15.2919	14.6695	45.0547	18.9668	15.2951	37.1578	19.3101	9.34229	27.0746
22	15.2332	48.5466	22.3027	20.1135	59.7815	20.081	13.3521	28.3932	15	15.0221	41.7613	15.388	14.5308	44.8879	19.044	16.8584	37.0912	18.5381	8.99977	29.3655
22	14.8958	48.6668	22.3536	19.9916	58.2194	19.99	13.3092	28.3738	15	14.9537	42.5681	15.4972	14.4544	44.764	18.9999	18.8043	37.227	18.5393	8.15294	29.6024
22	14.6732	48.393	22.3883	20.4045	56.4938	19.8979	13.2657	28.5821	15	15.0672	43.2553	15.6013	14.3347	44.7198	18.8942	21.2552	37.6183	18.3048	7.88706	29.5155
22	14.5222	47.7746	22.3698	21.2302	54.6373	19.8167	13.2556	28.9535	15	15.8466	43.6187	15.6916	14.0791	44.7591	18.8184	24.3041	38.1523	18.3826	7.83063	29.6325
22	14.4181	47.0079	22.272	22.4469	52.6424	19.752	13.2741	29.3653	15	15.6868	43.4656	15.7533	13.6736	44.8191	18.8553	27.962	38.5481	18.7469	7.85319	30.5328
23.9204	14.3727	46.2956	22.1454	24.1793	50.4844	19.6856	13.3018	29.7455	15	15.7724	42.5572	15.7715	13.2012	44.7868	19.0551	32.1326	38.5285	17.8919	7.90951	31.3438
23.9137	14.4217	45.7501	22.0965	26.5675	48.2019	19.5853	13.3234	30.0932	15	15.0974	41.6472	15.7458	12.8053	44.5811	19.4292	36.6104	38.0046	17.9218	7.85524	32.144
23.8359	14.5812	45.387	22.1775	29.553	45.9179	19.478	13.3776	30.4393	15	15.6243	41.7125	15.6901	12.6253	44.2302	19.9624	41.1202	37.0843	17.279	8.25048	31.5364
23.6992	14.8131	45.1775	22.3201	32.7988	43.755	19.4358	13.4951	30.8013	15	15.8796	42.2814	15.6205	12.7418	43.8424	20.6243	45.3931	35.9281	17.5039	8.3349	30.4764
23.5367	15.0399	45.1006	22.3997	35.8147	41.7669	19.4869	13.6681	31.135	15	16.2691	42.9666	15.5535	13.1525	43.4842	21.3633	49.2093	34.6374	18.3154	7.86048	30.1542
23.394	15.199	45.1453	22.3416	38.1268	39.9584	19.603	13.8356	31.3431	15	15.834	43.7426	15.5172	13.7815	43.1201	22.1147	52.3598	33.2837	17.8586	7.81283	30.8564
23.3133	15.2914	45.2733	22.1499	39.3589	38.3072	19.7216	13.9724	31.4369	15	15.6386	43.9899	15.5476	14.5225	42.7011	22.8431	54.5726	32.008	17.5683	7.65579	30.3854
23.321	15.3739	45.4126	21.8694	39.2924	36.7259	19.7984	14.1063	31.5329	15	15.7685	43.7935	15.6583	15.2972	42.2803	23.5697	55.5062	31.058	17.9866	7.28961	30.792
23.4251	15.4868	45.5028	21.5593	37.9689	35.0608	19.8384	14.3374	31.7777	15	15.3131	43.5334	15.8145	16.0883	41.9862	24.3324	54.8728	30.7021	18.5694	6.72323	30.9667
23.6123	15.5954	45.5283	21.2889	35.7365	33.2028	19.8724	14.8163	32.2073	15	16.0842	43.2459	15.9492	16.9051	41.8745	25.1198	52.6397	31.0786	18.1557	6.645	31.542
23.8412	15.622	45.4916	21.1139	33.1326	31.2002	19.9048	15.6802	32.7533	15	15.0842	43.058	16.0051	17.6931	41.8326	25.8521	49.1363	32.1005	18.3516	6.70605	31.767
24.0455	15.5265	45.3741	21.0458	30.6849	29.2377	19.9142	17.0204	33.2852	15	15.2442	43.1119	15.9598	18.2838	41.652	26.4166	44.9276	33.485	17.8745	6.90865	31.6705
24.1567	15.3308	45.1475	21.0653	28.797	27.5139	19.8874	18.8568	33.7413	15	15.9733	42.8763	15.8269	18.4662	41.2042	26.7155	40.5298	34.8841	17.9706	7.06278	31.1156
24.1383	15.0841	44.8244	21.1814	27.7518	26.1497	19.8451	21.2139	34.0895	15	15.629	42.1612	15.6539	18.139	40.5577	26.6934	36.2189	36.0366	17.8149	7.10121	31.9711
24.0083	14.8437	44.4771	21.4773	27.7171	25.1698	19.8045	24.0495	34.32	15	16.1818	41.5167	15.5106	17.3982	39.944	26.3418	32.094	36.8617	17.5877	7.02426	31.8721
23.8334	14.6791	44.2028	22.0972	28.6824	24.5235	19.7746	27.1846	34.485	15	16.7062	41.2504	15.4496	16.4749	39.6071	25.6897	28.2843	37.4442	17.4886	7.17068	32.7215
23.6968	14.6516	44.0747	23.1745	30.4027	24.141	19.7646	30.2976	34.7035	15	15.7332	41.0667	15.4633	15.5896	39.646	24.7849	25.0487	37.92	17.2302	7.19564	33.6843
23.6501	14.7752	44.1251	24.735	32.4703	24.0064	19.7684	33.0111	35.0326	15	15.7036	40.7719	15.4888	14.8534	39.9568	23.6815	22.6639	38.3572	17.1196	7.39001	32.9141
23.6834	15.0074	44.3567	26.637	34.5023	24.174	19.7952	35.0353	35.4256	15	15.0105	40.3905	15.4677	14.2732	40.3153	22.454	21.2325	38.7267	18.2382	8.48414	32.8409
23.7447	15.2825	44.7467	28.6266	36.2896	24.6948	19.8618	36.2607	35.7394	15	15.8691	39.5075	15.3973	13.8075	40.5276	21.2278	20.5981	38.9612	19.0041	8.64928	32.8961
23.7936	15.5489	45.246	30.4924	37.7808	25.5319	19.9621	36.74	35.7999	15	17.0406	37.6401	15.3218	13.4124	40.5226	20.1669	20.4337	39.0184	18.2975	8.63091	32.5365
23.8297	15.7714	45.7794	32.173	38.9397	26.5519	20.0763	36.6372	35.5859	15	16.306	35.6522	15.283	13.0608	40.3365	19.3996	20.438	38.9005	17.5578	9.07924	32.9749
23.8708	15.9097	46.2355	33.7084	39.6484	27.5874	20.1801	36.0634	35.2252	15	17.1674	34.7458	15.293	12.7509	40.0465	18.9484	20.4907	38.6632	18.324	9.39783	33.5152
23.9199	15.9158	46.4631	35.1103	39.7625	28.5109	20.2558	35.0047	34.8693	15	16.9175	34.8883	15.3435	12.5005	39.7206	18.7361	20.6415	38.4501	17.9279	9.54425	33.5825
23.9674	15.7776	46.3378	36.3078	39.2486	29.2731	20.2955	33.3477	34.5933	19.2865	18.0223	35.3557	15.4221	12.3223	39.3898	18.6566	20.9481	38.5134	17.9789	10.0985	32.8038
24.0186	15.5692	45.8721	37.2041	38.246	29.8908	20.3266	30.9721	34.3663	18.6356	18.9461	35.6364	15.5127	12.2033	39.051	18.6369	21.3356	39.1215	17.7477	10.3053	30.8056
24.0989	15.4421	45.2403	37.7455	37.001	30.3949	20.4086	27.9277	34.1598	18.6828	19.0906	35.3581	15.5888	12.113	38.719	18.6467	21.616	40.3436	18.463	10.4092	31.3093
24.2301	15.5412	44.6595	37.9301	35.7486	30.7897	20.551	24.5332	33.9454	18.4563	20.7157	34.3611	15.6226	12.0274	38.4838	18.6767	21.6243	41.8928	18.1923	11.3724	30.5938
24.4053	15.898	44.2412	37.7916	34.6471	31.0778	20.7041	21.2727	33.7089	18.6148	21.8299	32.9368	15.6061	11.9423	38.48	18.7182	21.3251	43.2655	18.1997	12.4622	31.3045
24.5878	16.3869	43.9617	37.4088	33.7905	31.3039	20.8011	18.5484	33.4495	19.0943	23.6295	31.6066	15.5601	11.8757	38.776	18.7553	20.7995	44.1253	18.0084	12.7425	29.1819
24.7264	16.8011	43.7641	36.9154	33.2509	31.5402	20.7933	16.5937	33.1519	19.2878	26.0557	30.6022	15.5168	11.8658	39.2911	18.7697	20.1438	44.5591	18.4858	13.2605	30.8347
24.7764	17.0127	43.6685	36.4784	33.1043	31.8334	20.7197	15.4502	32.8233	19.4521	27.8094	29.7532	15.4961	11.9604	39.8026	18.7552	19.3784	44.9454	18.3624	13.5999	30.617
24.7244	17.0767	43.7628	36.2433	33.4195	32.1913	20.6843	14.9624	32.4778	20.0796	28.3224	29.0163	15.5003	12.1895	40.0301	18.7283	18.4551	45.5888	18.3417	14.2862	30.8235
24.6057	17.1773	44.0853	36.2637	34.1975	32.6095	20.7863	14.9004	32.2002	19.9573	28.0434	28.5076	15.5231	12.5322	39.7655	18.7132	17.3515	46.4833	18.6822	15.1881	29.986
24.4911	17.4737	44.5344	36.4746	35.2985	33.0884	21.0703	15.0439	32.0474	20.9285	28.4941	28.1638	15.5549	12.9173	38.9757	18.714	16.1512	47.3717	18.922	15.694	29.7317
24.44	18.0003	44.9081	36.7517	36.4531	33.6192	21.4935	15.2195	32.0054	21.4295	27.3902	27.9767	15.5813	13.2765	37.7945	18.7172	15.0258	47.9728	18.5689	16.2348	28.1205
24.463	18.6916	45.0397	36.9917	37.4039	34.1482	21.9835	15.3443	32.0018	22.1638	26.896	27.7271	15.5867	13.6048	36.4167	18.7236	14.1412	48.1596	18.157	16.2307	28.1205
24.5335	19.465	44.9115	37.1073	38.0717	34.56	22.4978	15.4099	31.9494	23.3918	25.8029	26.9311	15.5689	13.9572	35.0093	18.7539	13.5676	47.9898	18.8542	16.7203	26.4198
24.625	20.2765	44.6595	36.9796	38.584	34.7278	23.0107	15.4678	31.7847	25.0198	24.6001	25.828	15.545	14.3834	33.679	18.8098	13.2511	47.6402	18.9818	17.8325	24.47
24.7235	21.1332	44.4684	36.5001	39.1383	34.6303	23.5095	15.5897	31.486	26.1575	23.9252	24.987	15.5379	14.8801	32.4656	18.8555	13.0608	47.3323	18.4757	19.4264	24.5854
24.8142	22.0819	44.4314	35.709	39.8503	34.4236	24.0071	15.8122	31.0264	27.252	22.5975	24.5139	15.5608	15.415	31.3555	18.8619	12.8834	47.2657	17.9641	20.2462	25.3373
24.8801	23.1821	44.4882	34.8604	40.7356	34.3503	24.5145	16.1293	30.3478	28.1785	20.9688	24.2506	15.6109	15.9752	30.3339	18.8474	12.6924	47.5142	18.1703	21.9812	23.9301
24.9205	24.463	44.5009	34.308	41.8105	34.5361	25.0144	16.4644	29.4703	28.923	21.8444	23.9552	15.6726	16.5815	29.4162	18.8518	12.5297	47.9295	17.8556	22.4067	23.9931
24.9612	25.8891	44.3918	34.314	43.17	34.8864	25.5115	16.7563	28.5136	30.446	23.0397	23.8954	15.7225	17.2826	28.6108	18.8853	12.4252	48.2115	18.3822	22.6385	22.828
25.0364	27.3669	44.2082	34.9555	44.9305	35.2053	26.0265	16.9215	27.5887	29.952	24.8211	24.2379	15.7414	18.1564	27.8722	18.9257	12.3483	48.167	18.6641	23.2829	21.9788
25.1665	28.7968	44.0616	36.1468	47.0601	35.4052	26.534	16.9003	26.7161	30.2709	30.9591	25.168	15.7348	19.2894	27.1356	18.9511	12.2415	47.8964	18.0992	23.144	21.1249
25.3525	30.1282	44.0015	37.6785	49.274	35.5724	26.9768	16.7242	25.8729	31.3985	41.0358	26.9382	15.7421	20.7138	26.4108	18.9499	12.0882	47.6789	19.1977	22.7637	21.049
25.572	31.3726	43.9294	39.2238	51.1564	35.8273	27.2998	16.486	25.0162	31.6934	45.5851	28.8053	15.8116	22.369	25.8236	18.9097	11.9425	47.6856	18.7784	21.8357	20.3316
25.7703	32.588	43.6353	40.3592	52.4405	36.1646	27.4888	16.2604	24.12	31.4452	43.3364	29.9762	15.9612	24.1345	25.5433	18.8239	11.8972	47.8408	19.0867	21.6228	20.0067
25.8759	33.858	42.9445	40.656	53.1879	36.4574	27.5816	16.113	23.2059	30.5582	41.5101	30.7381	16.1722	25.8848	25.6512	18.7168	12.0276	47.9369	19.8502	21.0954	20.4552
25.8493	35.257	41.8613	39.8438	53.7149	36.595	27.6224	16.0825	22.3624	29.5943	42.6926	31.749	16.4205	27.5057	26.0523	18.637	12.355	47.8292	19.4263	20.5628	19.5354
25.7208	36.7913	40.5866	37.9557	54.3587	36.5861	27.6444	16.1553	21.6349	27.6703	45.0082	32.9365	16.6947	28.8804	26.5013	18.6098	12.8349	47.5289	19.7376	20.3506	19.6741
25.5838	38.3695	39.3872	35.3298	55.2723	36.543	27.6375	16.3175	21.031	26.4106	44.6725	33.7234	16.9802	29.8835	26.7474	18.6102	13.3547	47.1712	23.6374	18.8217	18.8898
25.5531	39.8506	38.4291	32.4574	56.3507	36.5971	27.5639	16.5357	20.5415	24.7784	45.6271	34.4124	17.2473	30.3999	26.6954	18.5931	13.7711	46.9342	27.7169	17.6123	18.4348
25.7183	41.1355	37.723	29.7963	57.3013	36.8131	27.4169	16.746	20.1508	23.0703	47.3946	34.8755	17.4686	30.3613	26.4412	18.5414	13.9984	46.9559	29.8889	17.6998	18.4774
26.1107	42.223	37.2061	27.6483	57.826	37.1487	27.2216	16.8977	19.8368	21.6285	49.5628	34.7956	17.6343	29.7719	26.1663	18.4824	14.0644	47.2552	45	18.1234	18.3278
26.6984	43.1894	36.8372	26.1152	57.8013	37.504	26.993	17.0038	19.5563	20.4982	51.1588	34.974	17.7416	28.7043	26.0123	18.4621	14.0575	47.6904	45	18.1005	18.7526
27.4056	44.1175	36.6088	25.1294	57.3111	37.8237	26.7271	17.1023	19.2324	20.1221	53.165	35.8685	17.785	27.2876	26.033	18.5033	14.0215	48.0243	45	18.705	18.4203
28.1404	45.0231	36.5095	24.5434	56.5153	38.1415	26.4156	17.207	18.8484	19.6734	51.8827	36.7852	17.7745	25.7027	26.216	18.584	13.9148	48.0814	45	19.8594	18.1255
28.8101	45.8095	36.5036	24.2161	55.5169	38.5265	26.0991	17.3286	18.4588	19.9429	47.229	37.2743	17.7447	24.1667	26.5218	18.6533	13.664	47.8595	45	20.8148	17.9184
29.3199	46.2696	36.549	24.0361	54.3666	39.0244	25.8092	17.4753	18.0833	19.7022	42.1158	37.2034	17.7191	22.8842	26.9039	18.6696	13.2476	47.4834	29.9731	22.8226	17.6479
29.5686	46.1583	36.6419	23.9067	53.1532	39.658	25.5362	17.67	17.7188	19.3185	38.503	36.6271	17.6644	21.9752	27.3027	18.6321	12.7319	47.0513	28.36	25.0082	17.9323
29.4749	45.3383	36.8409	23.7595	52.0357	40.4513	25.2452	17.8979	17.3405	18.8004	36.5907	36.1368	17.5021	21.4277	27.6422	18.5825	12.2331	46.5444	26.0145	26.2409	17.9985
29.0376	43.9139	37.2187	23.5842	51.1642	41.422	24.898	18.1487	16.9105	19.1687	32.814	36.1715	17.1788	21.1321	27.8508	18.571	11.8476	45.8887	24.9679	28.2931	17.926
28.3716	42.2131	37.7707	23.4162	50.5669	42.5473	24.46	18.377	16.4367	18.4561	30.2292	36.6797	16.7305	20.9742	27.903	18.6129	11.6097	45.0618	22.7545	31.1969	18.992
27.666	40.5859	38.3988	23.2794	50.1163	43.7538	23.9438	18.5419	16.0152	18.5645	29.3445	37.3623	16.2695	20.8887	27.8504	18.6798	11.4994	44.1121	21.0302	32.8417	19.8039
27.0939	39.179	39.0101	23.1591	49.6323	44.9589	23.4291	18.6096	15.7889	18.211	29.5311	37.6718	15.901	20.83	27.8012	18.7255	11.4774	43.1276	19.7956	35.1763	20.1756
26.7463	37.8874	39.6088	23.0344	49.0526	46.1281	23.017	18.5715	15.8642	18.3663	28.2421	37.7009	15.6465	20.7319	27.8441	18.7162	11.5123	42.2381	17.8287	36.765	21.6449
26.6237	36.5116	40.2498	22.9181	48.5093	47.2781	22.7774	18.435	16.2548	19.0683	26.957	37.698	15.4551	20.5164	27.9833	18.6423	11.5903	41.6083	17.8842	36.6597	21.7311
26.6643	34.9602	40.9095	22.8513	48.2037	48.4284	22.7245	18.2316	16.8966	18.8345	25.3974	37.4081	15.2754	20.1313	28.1517	18.5164	11.7107	41.3553	17.5182	36.7279	22.4514
26.779	33.317	41.4483	22.8692	48.1792	49.5754	22.8062	17.9783	17.6553	19.256	23.1485	36.8162	15.0976	19.5706	28.2742	18.3698	11.8777	41.4542	17.1884	33.8766	21.9534
26.8816	31.7448	41.7251	22.9805	48.2352	50.7265	22.9414	17.6975	18.385	18.9504	21.6439	36.1681	14.9341	18.8738	28.3083	18.2515	12.0973	41.7248	16.9911	31.0886	22.4834
26.9209	30.347	41.7401	23.1686	48.0842	51.9238	23.0387	17.4427	19.0288	18.6102	20.0141	35.9477	14.7884	18.1148	28.2425	18.2102	12.3871	41.916	17.2695	27.4373	22.6239
26.9052	29.1108	41.6488	23.3979	47.5842	53.1965	22.9887	17.22	19.5583	18.5122	19.0718	36.1517	14.6543	17.3877	28.0967	18.2538	12.7858	41.8308	17.2841	24.5157	24.1948
26.8813	27.9564	41.6373	23.6181	46.81	54.5072	22.7477	17.027	19.9705	18.2556	18.2245	36.0732	14.5297	16.7804	27.9455	18.3282	13.349	41.4156	16.8442	21.3338	24.1509
26.8693	26.8319	41.7875	23.7794	45.9121	55.8002	22.3487	16.8048	20.278	18.5277	16.5714	35.6436	14.4207	16.3328	27.9244	18.3557	14.1264	40.7626	16.9333	18.4795	24.0094
26.8266	25.7612	42.0443	23.8613	44.9264	57.1023	21.8645	16.5225	20.529	18.0692	16.4185	35.7056				18.2978	15.141	40.0291	17.7169	15.7687	23.9759
26.689	24.7999	42.283	23.8923	43.7253	58.5157	21.3867	16.1916	20.7987	18.3893	16.5807	36.2677				18.1712	16.3862	39.3459	17.7726	13.7828	24.7214
26.4372	23.9546	42.4103	23.933	42.1405	60.0768	20.9822	15.8908	21.1534	18.3259	15.888	36.9433				18.0158	17.8308	38.7779	18.36	11.729	23.9872
26.1072	23.1579	42.4419	24.0289	40.1028	61.6441	20.6558	15.6834	21.6175	18.5441	15.2777	37.7933				17.8589	19.4237	38.3066	18.0723	10.1258	23.8767
25.7498	22.323	42.5012	24.1688	37.6649	62.9438	20.4123	15.5891	22.1584	18.5928	15.5678	38.695				17.707	21.1001	37.7837	17.2027	9.50152	24.8531
25.4045	21.414	42.7195	24.2882	34.9627	63.7405	20.2356	15.5684	22.7139	18.3797	14.763	39.9288				17.5618	22.7824	36.916	17.7416	8.43253	24.5264
25.1036	20.4602	43.1181	24.3146	32.2182	64.0102	20.1041	15.5604	23.2289	18.4038	15.2339	41.2444				17.445	24.3582	35.4025	17.8647	7.54589	24.2917
24.8756	19.5106	43.5906	24.2128	29.7325	63.9778	20.0262	15.49	23.7007	18.2961	15.3383	42.0915				17.4099	25.6751	33.1895	17.6291	7.40942	24.7105
24.7296	18.5859	43.9984	24.0014	27.7692	63.9706	19.9935	15.2978	24.1875	18.4545	15.1442	42.7104				17.5331	26.6176	30.6123	17.566	7.36856	24.9623
24.6402	17.6914	44.2761	23.7487	26.4205	64.2089	19.9935	15.0185	24.7329	18.5831	14.9295	42.9528				17.894	27.2522	28.2602	16.6099	7.58614	25.3262
24.55	16.8705	44.4556	23.5441	25.6225	64.7191	20.0076	14.7564	25.3343	18.5442	14.0427	42.4763				18.5418	27.8921	26.6583	16.7491	6.72367	25.3511
24.399	16.2203	44.6096	23.4422	25.2688	65.3941	20.0242	14.6005	25.9266	18.4071	14.0606	42.056				19.4459	28.9404	26.0095	16.9219	6.54123	25.9024
24.1652	15.8279	44.7775	23.4333	25.2299	66.0798	20.0216	14.584	26.4654	18.4705	14.2758	42.2734				20.4625	30.5987	26.158	16.4132	6.39255	27.1749
23.8857	15.6935	44.9408	23.4749	25.2821	66.6177	20.0002	14.7246	26.9641	18.4929	13.9145	42.8086				21.3658	32.6951	26.7569	16.4221	7.25158	29.0168
23.6336	15.7297	45.0653	23.5459	25.1208	66.8905	19.981	14.9727	27.4822	18.8693	14.5684	42.9977				21.9342	34.7478	27.4816
23.4723	15.8378	45.1623	23.6582	24.5102	66.8917	19.9734	15.1802	28.0295	19.1868	14.1316	42.5685				22.0274	36.1712	28.1294
23.4212	15.9731	45.3019	23.8222	23.4338	66.7436	19.9789	15.2229	28.5168	18.7517	13.4661	41.7675				21.6192	36.5291	28.5899
23.4487	16.1348	45.5585	24.0169	22.1088	66.6067	20.0002	15.0776	28.854	18.7133	13.9395	41.2625				20.8057	35.7642	28.8118
23.4914	16.3133	45.9396	24.197	20.8453	66.558	20.0422	14.7933	29.0334	18.465	14.3894	40.8651				19.7943	34.2543	28.8396
23.492	16.4737	46.3747	24.3221	19.853	66.5531	20.1191	14.4835	29.141	18.2036	13.9373	39.833				18.8444	32.5846	28.8266
23.4367	16.59	46.7849	24.3777	19.1514	66.4959	20.2019	14.2407	29.2473	18.3462	14.6937	38.5762				18.1603	31.1832	28.9402
23.3578	16.6722	47.1582	24.3778	18.6427	66.3359	20.2458	14.0764	29.4296	18.3887	15.288	38.1452				17.8033	30.1163	29.2579
23.2955	16.7533	47.5403	24.3479	18.2388	66.114	20.2137	13.9685	29.7227	18.2228	15.8514	38.1308				17.6932	29.179	29.772
23.2584	16.8596	47.9521	24.2914	17.9097	65.9318	20.1175	13.8922	30.0983	18.5665	16.6998	38.1861				17.6969	28.1351	30.4523
23.223	16.9965	48.3334	24.174	17.6457	65.8736	20.007	13.8242	30.5131	18.8771	18.1823	38.7252				17.7207	26.877	31.2566
23.1653	17.15	48.576	23.9607	17.4173	65.9438	19.9184	13.7284	30.9183	18.8583	18.9619	39.516				17.7338	25.4359	32.1064
23.0816	17.2958	48.6032	23.6722	17.187	66.0719	19.8828	13.6032	31.2345	18.8344	19.2587	39.9472				17.7304	23.9256	32.897
22.9881	17.4077	48.4137	23.3947	16.9495	66.17	19.9042	13.4348	31.3579	19.1307	18.1248	40.1316				17.6986	22.5001	33.5322
22.9182	17.4692	48.0656	23.2276	16.7545	66.1878	19.9604	13.2333	31.2718	18.9355	18.1109	40.6462				17.6273	21.3122	33.9447
22.9136	17.4881	47.639	23.2228	16.69	66.1347	20.0179	13.0471	31.0607	18.3944	17.7241	41.4172				17.5256	20.4372	34.1188
22.9991	17.4934	47.2258	23.3672	16.8266	66.0694	20.0779	12.8952	30.8563	18.7884	17.389	41.7217				17.3358	19.9753	33.6496
23.1588	17.5105	46.9287	23.6088	17.1478	66.0665	20.149	12.7677	30.7408	18.67	17.4116	41.3022				17.0368	21.1796	33.0159
23.3399	17.5427	46.8228	23.8911	17.5318	66.1807	20.2234	12.6533	30.7554	18.3959	17.0572	40.4159				17.384	19.1195	33.5587
23.4816	17.572	46.901	24.176	17.8313	66.4254	20.2788	12.5514	30.884	18.3993	17.2511	39.4768				17.4295	16.813	34.6243
23.5436	17.5616	47.0762	24.4466	17.9856	66.7625	20.2882	12.4897	31.0682	18.4074	16.8589	38.8423				17.1918	17.0512	34.2193
23.5199	17.4668	47.245	24.6829	18.05	67.1043	20.234	12.5711	31.2932	18.539	16.8443	38.4516				17.5711	17.7665	34.5405
23.4344	17.2683	47.342	24.8376	18.124	67.3477	20.1477	12.8983	31.5734	18.8189	17.3821	38.0349				17.5153	18.4517	36.0559
23.3264	16.9968	47.3551	24.8614	18.2601	67.431	20.0631	13.5454	31.9509	18.9471	17.8764	37.5657				16.86	18.0616	39.0946
23.2389	16.7113	47.3236	24.7627	18.4328	67.3605	20.0107	14.5121	32.4207	19.4205	18.0719	37.185				16.6552	18.8474	41.1419
23.2083	16.461	47.3171	24.6206	18.5791	67.1887	20.0207	15.7348	32.9414	18.9497	17.9871	36.9663				17.074	18.8428	41.4972
23.2513	16.2771	47.3823	24.5242	18.6717	66.9836	20.1134	17.1133	33.4794	18.5662	17.3322	36.7611
23.3525	16.1815	47.4908	24.5108	18.7665	66.814	20.2884	18.5401	34.1018	18.2984	18.6568	36.2442
23.4769	16.1695	47.5373	24.5575	18.9786	66.7298	20.5066	19.9624	34.8508	18.5814	19.2612	35.5746
23.5955	16.182	47.4027	24.6093	19.4027	66.7343	20.7116	21.3716	35.6913	18.2063	18.2872	35.0213
23.6954	16.1301	47.0444	24.6085	20.0478	66.7832	20.8297	22.7077	36.5103	18.5321	18.0243	34.2197
23.7617	15.9656	46.5481	24.5232	20.8319	66.827	20.8421	23.9152	37.2086	19.359	18.5329	33.018
23.7651	15.7141	46.086	24.3663	21.6066	66.8634	20.7852	24.9586	37.8098	18.6432	18.4321	31.9189
23.6789	15.4364	45.8	24.1876	22.1862	66.9455	20.7146	25.9431	38.3252	18.2752	18.3819	30.9443
23.5092	15.1831	45.716	24.0424	22.4137	67.1212	20.6559	27.0137	38.7431	18.669	18.4879	30.1687
23.3075	15.0007	45.7579	23.9605	22.2638	67.3627	20.6169	28.239	39.0149	18.4355	18.9684	29.9781
23.1475	14.9452	45.8203	23.9327	21.8744	67.5726	20.5935	29.5704	39.1638	18.0354	20.0459	30.1575
23.086	15.0509	45.8309	23.9228	21.4407	67.6667	20.5741	30.8517	39.2721	17.4636	19.2049	30.0963
23.1325	15.2829	45.7755	23.8988	21.0784	67.6452	20.5825	31.9546	39.389	17.4182	20.5184	29.725
23.2414	15.5384	45.6754	23.8556	20.7973	67.5891	20.6481	32.8173	39.4859	18.2271	22.1765	29.2203
23.3265	15.707	45.5353	23.8114	20.5665	67.5935	20.7574	33.5147	39.5112	17.9989	23.8975	29.2616
23.3035	15.7329	45.3221	23.7867	20.3736	67.6909	20.8574	34.1136	39.443	18.3581	26.38	30.0865
23.1465	15.631	45.0016	23.7759	20.2424	67.833	20.907	34.6295	39.2582	18.3301	24.2668	30.7638
22.9175	15.4605	44.5915	23.7416	20.2257	67.9454	20.8938	34.9521	39.0363	18.9572	24.9131	30.4531
22.7294	15.2834	44.1765	23.654	20.3682	68.0001	20.8424	34.9789	38.8364	18.4406	25.1326	29.3321
22.6653	15.1391	43.8623	23.5355	20.6476	68.0268	20.7878	34.7123	38.6633	18.9248	26.8014	27.6276
22.7241	15.0405	43.7045	23.4498	20.9465	68.057	20.7453	34.1957	38.4533	19.3597	27.4005	25.9955
22.8379	14.9901	43.6846	23.4488	21.1053	68.0652	20.7139	33.5887	38.18	19.6604	29.1925	25.1305
22.9382	15.0003	43.7574	23.5419	21.021	67.9763	20.6838	32.9696	37.8809	20.5056	30.164	24.6921
23.0091	15.0956	43.9017	23.6999	20.6977	67.7279	20.6433	32.2589	37.6026	21.4758	30.4191	24.5347
23.0818	15.2854	44.1051	23.8726	20.2131	67.3248	20.5908	31.3191	37.3927	21.5951	30.3108	24.7737
23.1839	15.5305	44.3154	24.0099	19.6625	66.8397	20.5591	30.1527	37.3005	21.2347	30.9373	24.8796
23.2968	15.7449	44.4421	24.0814	19.1337	66.3701	20.5659	28.8569	37.2832	21.7471	30.8839	24.6359
23.3661	15.8418	44.4285	24.0822	18.6961	65.9966	20.5944	27.548	37.3051	21.2414	31.2163	24.4711
23.348	15.784	44.3104	24.0285	18.3906	65.7651	20.5997	26.3305	37.333	21.5943	31.3465	24.5374
23.2449	15.61	44.1818	23.9559	18.2553	65.6817	20.5733	25.1704	37.3317	21.9435	32.0287	24.7769
23.1074	15.4231	44.108	23.9154	18.3655	65.7106	20.5159	23.9765	37.3627	22.4622	31.0386	24.8847
23.005	15.3356	44.0896	23.9574	18.82	65.787	20.4565	22.6837	37.4789	23.2575	29.5612	24.9056
22.9871	15.3921	44.102	24.104	19.6852	65.8441	20.4388	21.3046	37.6771	23.9393	27.0403	24.9681
23.0622	15.5369	44.1436	24.332	20.9591	65.8327	20.4672	19.9459	37.8849	22.9686	28.2425	24.9113
23.2088	15.6616	44.2293	24.5808	22.5479	65.7382	20.5166	18.7897	38.0182	21.2846	30.139	24.5892
23.3903	15.6842	44.3529	24.7851	24.2451	65.5976	20.5521	18.0347	38.0058	22.3555	29.3603	23.8192
23.5551	15.5815	44.4679	24.9069	25.7714	65.4846	20.5579	17.7827	37.8406	23.2316	30.1112	23.0043
23.6418	15.3652	44.4987	24.9428	26.8975	65.456	20.5366	17.9662	37.5362	23.5132	28.2033	22.7805
23.6107	15.0556	44.364	24.8971	27.5547	65.5088	20.5109	18.4351	37.0993	24.4258	29.4806	22.952
23.4784	14.6906	44.0102	24.7607	27.8403	65.5904	20.4973	19.0282	36.5746	25.3636	30.5626	23.0727
23.3164	14.3523	43.4382	24.5308	27.9304	65.6398	20.5289	19.734	36.0006	25.1991	31.3129	23.1496
23.2033	14.1587	42.7012	24.2425	27.9882	65.6137	20.6163	20.6479	35.4355	24.7005	33.0115	23.1556
23.1693	14.1957	41.8759	23.9665	28.1366	65.4921	20.7428	21.8092	34.9278	24.8175	35.485	22.8416
23.1765	14.4406	41.0467	23.775	28.4719	65.2846	20.8739	23.1295	34.4682	23.8779	34.6974	22.9262
23.1529	14.7651	40.302	23.7055	29.0504	65.0311	20.9836	24.3905	33.9973	23.9708	34.3067	23.7316
23.0509	15.033	39.7151	23.7383	29.8362	64.7762	21.0685	25.3953	33.4536	24.0998	35.9225	24.5456
22.8907	15.2076	39.3029	23.8061	30.6972	64.5247	21.153	26.1014	32.8955	24.1195	36.647	24.7097
22.7563	15.3727	39.006	23.8425	31.4851	64.2188	21.268	26.6068	32.4226	25.1135	36.898	24.097
22.7377	15.6513	38.7315	23.8266	32.1217	63.7741	21.4043	27.0842	32.1046	25.6465	37.945	23.2651
22.8565	16.0959	38.4423	23.7797	32.5976	63.1558	21.5191	27.6955	31.9537	25.5773	39.2968	22.586
23.0461	16.6433	38.2113	23.7303	32.9098	62.4222	21.5796	28.5175	31.928	25.9309	39.4051	22.2597
23.2217	17.1666	38.1648	23.6883	33.0312	61.6796	21.5671	29.5766	31.9619	25.9279	38.0569	22.189
23.3653	17.564	38.344	23.6412	32.9532	60.9854	21.4832	30.8096	31.996	25.7638	37.0705	22.2368
23.5228	17.8012	38.6248	23.5703	32.7305	60.3033	21.3764	32.072	31.9245	26.0057	34.7417	22.5237
23.7217	17.8992	38.7889	23.4833	32.4376	59.5624	21.3252	33.1301	31.6055	27.0518	32.8612	22.9668
23.9228	17.9144	38.6865	23.4272	32.0574	58.7439	21.3714	33.8114	30.9914	27.2898	31.5903	23.4227
24.0574	17.9309	38.3432	23.4459	31.4337	57.8827	21.5067	34.094	30.1604	27.8351	29.2878	23.6479
24	18.04	37.9228	23.5204	30.3911	56.9886	21.6854	34.0766	29.3494	28.0616	28.3683	23.6491
24	18.2956	37.5943	23.5691	28.9556	56.0012	21.8602	33.8742	28.7941	28.4483	27.8111	23.4623
24	18.6823	37.4321	23.5182	27.4572	54.8458	22.0061	33.6044	28.5925	28.1487	27.5185	23.14
24	19.135	37.4171	23.3657	26.375	53.5122	22.1276	33.3316	28.6695	27.7171	28.2909	23.3699
24	19.5989	37.4941	23.1774	26.0463	52.0457	22.2391	33.0665	28.836	27.5597	29.2739	24.0951
24	20.072	37.6069	23.0369	26.4988	50.4817	22.3595	32.8136	28.9296	27.3308	31.0282	24.5801
24	20.5995	37.6942	22.9979	27.5058	48.8428	22.5235	32.5059	28.9121	27.5435	31.8384	24.8311
24	21.2367	37.6814	23.055	28.7706	47.1946	22.7645	32.0833	28.8169	27.5738	34.1677	25.3896
24	22.0002	37.5026	23.1492	30.1223	45.6472	23.0624	31.5446	28.6594	27.9479	37.6634	26.2806
24	22.8249	37.151	23.2119	31.6316	44.2896	23.3678	30.9413	28.483	27.5419	38.744	27.2599
24	23.5681	36.7244	23.2105	33.5516	43.1549	23.6517	30.2566	28.3097	26.9519	39.7764	28.3627
24	24.0943	36.4007	23.1483	36.0966	42.2291	23.9211	29.4896	28.1618	26.707	41.7043	29.002
24	24.3801	36.3179	23.0378	39.2367	41.4449	24.2499	28.6208	28.0106	26.0088	44.1533	28.969
24	24.5305	36.4612	22.9033	42.6851	40.684	24.7159	27.5994	27.8067	25.646	44.3458	28.9028
24	24.6879	36.6884	22.7988	46.0541	39.8462	25.3523	26.4524	27.4836	25.067	43.2827	28.9635
24	24.9433	36.8486	22.7833	49.0292	38.9371	26.1172	25.2938	27.0718	24.289	42.6716	28.4864
24	25.3316	36.8405	22.8656	51.4431	38.0623	26.8987	24.2169	26.6536	23.5609	39.636	27.6575
24	25.8667	36.5908	22.9945	53.2445	37.3193	27.5643	23.2226	26.2936	22.421	35.7201	26.8998
24	26.5461	36.0564	23.1056	54.4282	36.6897	27.9886	22.2514	26.0055	21.2186	35.3656	26.492
23.2699	27.3323	35.2706	23.1788	54.9902	36.0267	28.0892	21.2726	25.7344	21.2006	32.994	26.3051
23.2842	28.1548	34.3493	23.2644	54.9138	35.1427	27.8346	20.334	25.4179	20.6735	31.0109	26.1208
23.2792	28.9286	33.4343	23.4524	54.1601	33.9357	27.264	19.5484	25.0615	20.1402	31.4555	25.9484
23.2201	29.5758	32.6376	23.7994	52.697	32.4693	26.4934	19.0236	24.7014	20.2255	31.4187	26.2923
23.1095	30.0601	32.032	24.3066	50.6144	30.9664	25.6348	18.8033	24.3781	20.5018	32.1721	27.2073
22.9985	30.4196	31.6736	24.9957	48.2416	29.7287	24.7894	18.8214	24.1149	20.4582	33.5271	28.0084
22.9467	30.746	31.6175	25.9848	46.0696	29.0344	24.0287	18.9268	23.8633	21.0452	34.6937	28.6095
22.982	31.1018	31.8803	27.4463	44.4584	29.0459	23.3899	18.9983	23.5754	21.356	35.5956	29.6641
23.099	31.468	32.3531	29.4537	43.4105	29.7519	22.9024	18.9761	23.2536	21.4709	34.8837	30.6118
23.2849	31.7988	32.7679	31.8438	42.6524	30.9749	22.5531	18.8659	22.8992	20.9691	33.4582	30.3141
23.5333	32.1219	32.825	34.228	41.8918	32.4581	22.2732	18.759	22.5625	20.8417	31.8376	29.302
23.8286	32.5365	32.4138	36.1968	40.9559	33.9928	21.9971	18.7418	22.2991	20.4025	31.3638	28.8921
24.1267	33.0892	31.7054	37.5768	39.7596	35.4866	21.6995	18.8361	22.144	20.3687	30.4703	29.546
24.3693	33.6709	31.0106	38.5145	38.2647	36.9147	21.391	19.0147	22.1185	19.5681	30.51	30.3381
24.521	34.058	30.5514	39.3186	36.5191	38.2295	21.0924	19.225	22.1498	19.4466	29.0913	30.612
24.579	34.0739	30.3678	40.2134	34.7038	39.3338	20.8395	19.4236	22.1293	19.6109	28.6273	30.7929
24.5501	33.7339	30.4042	41.1892	33.0962	40.1345	20.6649	19.5879	21.9927	19.0457	28.8234	31.3211
24.4407	33.2473	30.6312	42.0388	31.9459	40.6202	20.5759	19.7258	21.7629	18.3493	29.8313	31.7371
24.2766	32.8664	31.055	42.5426	31.3541	40.8961	20.5509	19.9155	21.4816	18.4768	29.4224	31.8033
24.1226	32.7214	31.6225	42.6492	31.2456	41.1293	20.5585	20.2319	21.2626	18.0443	29.5619	31.7302
24.0706	32.7893	32.1597	42.4929	31.4579	41.4451	20.5651	20.6583	21.2057	17.9254	28.4736	31.6742
24.2008	32.9859	32.4448	42.2483	31.8796	41.8906	20.5428	21.0911	21.3422	17.8453	28.7648	31.9043
24.5405	33.2536	32.3604	41.9868	32.5355	42.4931	20.4814	21.4409	21.6335	18.1681	26.9404	32.0585
25.0538	33.5688	31.9703	41.6748	33.5633	43.3031	20.3753	21.6827	21.9338	18.0189	26.5052	31.9848
25.6656	33.9061	31.4437	41.2821	35.1072	44.3408	20.2279	21.8273	22.1273	17.922	25.1066	32.041
26.2954	34.2283	30.911	40.8627	37.1978	45.5111	20.0661	21.8816	22.1607	18.0088	25.2854	32.0635
26.8753	34.5121	30.3844	40.5202	39.6825	46.6085	19.9264	21.8129	22.0799	18.0659	26.4919	32.0306
27.3481	34.762	29.7944	40.2967	42.2425	47.4326	19.812	21.6005	21.9844	17.6156	26.9262	32.5652
27.6632	34.9769	29.0876	40.1056	44.4707	47.9034	19.7158	21.2583	21.9494
27.7842	35.1111	28.2937	39.7861	45.9782	48.0594	19.6476	20.8	22.0939
27.7048	35.093	27.5067	39.2253	46.5294	47.9619	19.6148	20.32	22.4432
27.4545	34.8906	26.8125	38.4299	46.1601	47.6319	19.6249	19.8904	22.9297
27.085	34.5549	26.2487	37.5099	45.1637	47.0627	19.6727	19.4952	23.4457
26.6496	34.201	25.8208	36.617	43.9311	46.2513	19.749	19.0502	23.8748
26.196	33.9394	25.5274	35.8823	42.7995	45.226	19.84	18.492	24.1482
25.7692	33.805	25.3574	35.3691	42.0168	44.0821	19.9212	17.7996	24.2508
25.4077	33.7406	25.2704	35.0468	41.7502	42.9876	19.9698	17.0365	24.215
25.1351	33.6497	25.1979	34.8041	42.0356	42.118	19.9786	16.3072	24.1242
24.972	33.4551	25.0798	34.4957	42.7171	41.5561	19.9614	15.6943	24.0824
24.9672	33.1067	24.9018	33.9789	43.4878	41.2475	19.955	15.1978	24.1552
25.2034	32.5736	24.6838	33.135	44.04	41.0537	19.9867	14.7846	24.3409
25.7405	31.8753	24.4323	31.9148	44.2297	40.8593	20.0592	14.4333	24.5574
26.5306	31.113	24.1224	30.3956	44.1426	40.6374
27.3956	30.4367	23.7306	28.7778	44.0042	40.4322
28.11	29.9683	23.2645	27.3041	44.0021	40.2994
28.5337	29.7477	22.7548	26.1585	44.1828	40.2571
28.6817	29.7187	22.2344	25.4055	44.4991	40.2801
28.6687	29.75	21.7293	24.9854	44.9079	40.3293
28.5883	29.7017	21.2628	24.7571	45.3886	40.3828
28.463	29.5041	20.8584	24.5682	45.8882	40.4557
28.2972	29.1784	20.5307	24.33	46.3082	40.6086
28.1311	28.7946	20.271	24.0521	46.5801	40.9192
28.0117	28.4263	20.0519	23.8067	46.7274	41.4001
27.9372	28.1308	19.8588	23.6688	46.8333	41.9349
27.8638	27.9288	19.7133	23.6796	46.9756	42.3485
27.7648	27.7827	19.6613	23.8273	47.2017	42.5857
27.6695	27.6152	19.7366	24.0401	47.514	42.8063
27.6453	27.3719	19.9371	24.2211	47.8529	43.2788
27.7378	27.0692	20.2374	24.3067	48.1366	44.184
27.9242	26.7795	20.6166	24.2947	48.3388	45.5019
28.1299	26.5773	21.0599	24.224	48.4972	47.0338
28.2945	26.5172	21.537	24.1369	48.6501	48.5117
28.4158	26.6539	21.9935	24.064	48.799	49.7221
28.5316	27.0489	22.3682	24.0338	48.9271	50.5834
28.6724	27.7337	22.6168	24.0737	49.0219	51.1445
28.8268	28.6713	22.7148	24.1793	49.0787	51.5308
28.94	29.7517	22.6364	24.2971	49.0914	51.8853
28.9439	30.816	22.3529	24.36	49.0302	52.3197
28.8068	31.6967	21.8784	24.3435	48.831	52.8647
28.5739	32.2661	21.3126	24.2833	48.4361	53.4656
28.3629	32.4784	20.8132	24.2419	47.849	54.0512
28.2966	32.3849	20.5073
28.4199	32.1043	20.4116
28.6838	31.7555	20.4361
29.0058	31.4001	20.4661
29.3249	31.0424	20.4433
29.5951	30.6772	20.3773
29.7635	30.323	20.3081
29.7899	30.0071	20.2712
29.6898	29.7286	20.2754
29.5425	29.4463	20.2864
29.4439	29.1126	20.2384
29.4446	28.7274	20.0859
29.5353	28.3504	19.8522
29.6805	28.0481	19.621
29.8486	27.8476	19.4709
30.0013	27.7719	19.4207
30.0654	27.9039	19.436
29.938	28.3762	19.4774
29.5466	29.2989	19.532
28.9255	30.7203	19.6131
28.2284	32.6316	19.7387
27.6479	34.9406	19.9036
27.3026	37.4337	20.0716
27.1836	39.828	20.2107
27.1872	41.8986	20.3366
27.1955	43.5452	20.5068
27.1526	44.7643	20.7652
27.091	45.6182	21.0906
27.0833	46.2171	21.396
27.1552	46.6487	21.5773
27.2453	46.8939	21.5751
27.2488	46.866	21.4137
27.0916	46.5655	21.1846
26.771	46.1606	20.9758
26.3559	45.8872	20.8081
25.9583	45.8804	20.6553
25.6786	46.1021	20.5255
25.5459	46.3869	20.4928
25.5016	46.522	20.6292
25.4441	46.3042	20.9091
25.2889	45.6075	21.1856
24.9898	44.4748	21.2712
24.5213	43.1466	21.0686
23.8767	41.9351	20.6455
23.0984	41.02	20.1877
22.2898	40.3556	19.8734
21.5713	39.7769	19.7715
21.0179	39.1794	19.8312
20.6355	38.5917	19.9458
20.3843	38.1031	20.0225
20.2183	37.7616	20.0093
20.1175	37.5471	19.8843
20.0853	37.4104	19.6372
20.1114	37.3004	19.2649
20.1423	37.1549	18.7873
20.1076	36.8994	18.2689
19.9828	36.4953	17.8059
19.8131	35.9985	17.468
19.6642	35.5549	17.2525
19.5621	35.3111	17.1023

## Sheet: Fig 4G
Number of apoptotic events per segmental region (w1118)
Bins (% of segment width)	0-10	10-20	20-30	30-40	40-50	50-60	60-70	70-80	80-90	90-100
Sample 1	2	3	7	22	15	16	9	10	10	13
Sample 2	12	4	25	36	46	42	30	31	34	33
Sample 3	10	7	8	27	22	28	17	43	39	33
Sample 4	12	4	17	39	39	42	35	18	23	17
Sample 5	25	18	39	40	41	30	28	31	29	31
Sample 6	5	11	24	31	42	27	19	23	22	7
Sample 7	19	10	19	33	37	46	29	33	27	28
Sample 8	4	1	12	14	29	26	31	41	39	29
Sample 9	15	18	23	33	29	19	23	20	17	26
Sample 10	37	36	19	19	23	28	36	29	10	29
Sample 11	7	18	48	52	20	30	24	16	10	8
Sample 12	15	15	26	40	35	41	21	32	22	24
Sample 13	9	10	34	50	63	47	26	26	40	24
Sample 14	17	2	9	30	32	36	40	45	34	34
